# Supplementary material for: Ancient duplications and grass-specific transposition influenced the evolution of LEAFY transcription factor genes
Source: Commun Biol. 2019 Jun 21;2:237. doi: 10.1038/s42003-019-0469-4 (PMC6588583; doi:10.1038/s42003-019-0469-4)
Supplement: Supplementary file 3 — Supplementary Data 1 [file 42003_2019_469_MOESM3_ESM.xlsx]

## Sheet: Sheet1
Lists of identified LEAFY transcription factor genes in each plant lineages
Angiosperm Genes	Species	Labels (*putatively truncated domain)
Aqcoe5G327800	Aquilegia coerulea	Aquco_LFY
Aco019059	Ananas comosus	Anaco_LFY1*
Aco019058	Ananas comosus	Anaco_LFY2*
Araha_9375s0006	Arabidopsis halleri	Araha_LFY
AHYPO_006045	Amaranthus hypochondriacus	Amahy_LFY1*
AHYPO_006046	Amaranthus hypochondriacus	Amahy_LFY2*
AL8G38620	Arabidopsis lyrata	Araly_LFY
AT5G61850	Arabidopsis thaliana	At_LFY
scaffold0001645	Amborella trichopoda	Ambtr_LFY
Bradi5g20340	Brachypodium distachyon	Bradi_LFY
Brara_B03775	Brassica rapa	Brara_LFY1
Brara_F02043	Brassica rapa	Brara_LFY2*
Brast09G192400	Brachypodium stacei	Brast_LFY
Bostr_26833s0050	Boechera stricta	Boest_LFY
Ciclev10033942m	Citrus clementina	Citcl_LFY
Cagra_4553s0022	Capsella grandiflora	Capgr_LFY
Cp_supercontig_13_181	Carica papaya	Carpa_LFY
Carubv10028602m	Capsella rubella	Capru_LFY
Cucsa_156880_1	Cucumis sativus	Cucsa_LFY
orange1_1g044766m	Citrus sinensis	Citsi_LFY
DCAR_025645	Daucus carota	Dauca_LFY1
DCAR_016338	Daucus carota	Dauca_LFY2
Eucgr_K02192	Eucalyptus grandis	Eucgr_LFY
Thhalv10005606m	Eutrema salsugineum	Eutsa_LFY
Fv_mrna33406_1	Fragaria vesca	Frave_LFY1
Fv_mrna30750_1	Fragaria vesca	Frave_LFY2
Fv_mrna30683_1	Fragaria vesca	Frave_LFY3
Fv_mrna30747_1	Fragaria vesca	Frave_LFY4*
Glyma_04G202000	Glycine max	Glyma_LFY1
Glyma_06G163600	Glycine max	Glyma_LFY2
Gorai_001G053900	Gossypium raimondii	Gosra_LFY
Kaladp0081s0379	Kalanchoe fedtschenkoi	Kalfe_LFY
Kalax_0875s0013	Kalanchoe laxiflora	Kalla_LFY1
Kalax_0574s0005	Kalanchoe laxiflora	Kalla_LFY2
Lus10016732	Linum usitatissimum	Linus_LFY1
Lus10022427	Linum usitatissimum	Linus_LFY2
GSMUA_Achr6T16390_001	Musa acuminata	Musac_LFY
MDP0000229889	Malus domestica	Maldo_LFY1
MDP0000492089	Malus domestica	Maldo_LFY2
MDP0000186703	Malus domestica	Maldo_LFY3*
Manes_06G127100	Manihot esculenta	Manes_LFY1
Manes_14G044200	Manihot esculenta	Manes_LFY2
Migut_D01179	Mimulus guttatus	Mimgu_LFY1
Migut_I00669	Mimulus guttatus	Mimgu_LFY2*
Medtr3g098560	Medicago truncatula	Medtr_LFY
LOC_Os04g51000	Oryza sativa	Os_LFY
Oropetium_20150105_01574A	Oropetium thomaeum	Oroth_LFY
Pahal_G02162	Panicum hallii	Panha_LFY
Prupe_5G140700	Prunus persica	Prupe_LFY
Potri_015G106900	Populus trichocarpa	Poptr_LFY
Pavir_Gb00795	Panicum virgatum	Panvi_LFY1
Pavir_Ga00621	Panicum virgatum	Panvi_LFY2
Phvul_009G160900	Phaseolus vulgaris	Phavu_LFY
Rcomm_30147_m014401	Ricinus communis	Ricco_LFY
Sobic_006G201600	Sorghum bicolor	Sorbi_LFY
Seita_7G222300	Setaria italica	Setit_LFY
Solyc03g118160_1_1	Solanum lycopersicum	Solly_LFY
Spipo32G0007500	Spirodela polyrhiza	Spipo_LFY*
SapurV1A_2394s0010	Salix purpurea	Salpu_LFY
PGSC0003DMG400014174	Solanum tuberosum	Soltu_LFY*
Sevir_7G234000	Setaria viridis	Setvi_LFY
Thecc1EG014768	Theobroma cacao	Theca_LFY
Tp57577_TGAC_v2_gene25958	Trifolium pratense	Tripr_LFY
GSVIVT01008655001	Vitis vinifera	Vitvi_LFY
Zosma27g00160	Zostera marina	Zosma_LFY
GRMZM2G180190	Zea mays	Zeama_LFY1
GRMZM2G098813	Zea mays	Zeama_LFY2
Lsi06G016880	Lagenaria siceraria	Lagsi_LFY
CmaCh10G000090	Cucurbita maxima	Cucma_LFY1
CmaCh11G000030	Cucurbita maxima	Cucma_LFY2
CmoCh10G000070	Cucurbita moschata	Cucmo_LFY1
CmoCh11G000030	Cucurbita moschata	Cucmo_LFY2
Cp4.1LG04g16340.1	Cucurbita pepo	Cucpe_LFY1
Cp4.1LG18g09380.1	Cucurbita pepo	Cucpe_LFY2
MELO3C026157	Cucumis melo	Cucme_LFY
Cla019325	Citrullus lanatus	Citla_LFY
Conifer Genes	Species
AQFM_scaffold_2078631	Pseudolarix amabilis
AQFM_scaffold_2082029	Pseudolarix amabilis
AREG_scaffold_2003789	Nothotsuga longibracteata
AUDE_scaffold_2059928	Widdringtonia cedarbergensis
AUDE_scaffold_2060787	Widdringtonia cedarbergensis
AWQB_scaffold_2053575	Picea engelmanii
AWQB_scaffold_2054234	Picea engelmanii
BUWV_scaffold_2009994	Platycladus orientalis
CGDN_scaffold_2069010	Tetraclinis sp.
DZQM_scaffold_2011550	Pinus radiata
DZQM_scaffold_2014168	Pinus radiata
ETCJ_scaffold_2063677	Pilgerodendron uviferum
FHST_scaffold_2061955	Taxodium distichum
GAMH_scaffold_2010724	Tsuga heterophylla
GAMH_scaffold_2054624	Tsuga heterophylla
GGEA_scaffold_2013916	Cedrus libani
GKCZ_scaffold_2010143	Diselma archeri
HILW_scaffold_2018837	Acmopyle pancheri
HOUF_scaffold_2109399	Cryptomeria japonica
HQOM_scaffold_2000475	Torreya nucifera
HQOM_scaffold_2009718	Torreya nucifera
IIOL_scaffold_2014025	Pinus parviflora
IIOL_scaffold_2014254	Pinus parviflora
IOVS_scaffold_2002485	Pseudotsuga menziesii
IOVS_scaffold_2014378	Pseudotsuga menziesii
JBND_scaffold_2002247	Pinus ponderosa
JBND_scaffold_2070874	Pinus ponderosa
JUWL_scaffold_2004539	Keteleeria evelyniana
JZVE_scaffold_2039384	Parasitaxus usta
MFTM_scaffold_2012539	Pinus jeffreyi
MFTM_scaffold_2080570	Pinus jeffreyi
MHGD_scaffold_2073317	Microcachrys tetragona
MHGD_scaffold_2073367	Microcachrys tetragona
NKIN_scaffold_2014099	Thujopsis dolabrata
NPRL_scaffold_2009042	Cathaya agryrophylla
NRXL_scaffold_2061938	Metasequoia glyptostroboides
OVIJ_scaffold_2012853	Papuacedrus papuana
OWFC_scaffold_2052235	Halocarpus bidwillii
OWFC_scaffold_2052558	Halocarpus bidwillii
QCGM_scaffold_2006850	Saxegothaea conspicua
QCGM_scaffold_2013765	Saxegothaea conspicua
UEVI_scaffold_2060902	Fokienia hodginsii
VSRH_scaffold_2010849	Abies lasiocarpa
VSRH_scaffold_2057911	Abies lasiocarpa
WYAJ_scaffold_2006178	Cephalotaxus harringtonia
XMGP_scaffold_2010857	Juniperus scopulorum
XQSG_scaffold_2010103	Microbiota decussata
XQSG_scaffold_2053228	Microbiota decussata
XTZO_scaffold_2010717	Araucaria rulei
XTZO_scaffold_2014255	Araucaria rulei
YFZK_scaffold_2000809	Sciadopitys verticillata
YLPM_scaffold_2012395	Pseudotaxus chienii
YYPE_scaffold_2008498	Austrocedrus chilensis
YYPE_scaffold_2008990	Austrocedrus chilensis
ZYAX_scaffold_2003953	Taxus cuspidata
ZYAX_scaffold_2072443	Taxus cuspidata
Fern Genes	Species
AFPO_scaffold_2074266	Blechnum spicant
BMJR_scaffold_2008900	Adiantum tenerum
CJNT_scaffold_2079749	Polypodium glycyrrhiza
CQPW_scaffold_2003267	Anemia tomentosa
CVEG_scaffold_2031619	Azolla cf. caroliniana
CVEG_scaffold_2125709	Azolla cf. caroliniana
DCDT_scaffold_2016115	Cheilanthes arizonica
EWXK_scaffold_2021182	Thyrsopteris elegans
FCHS_scaffold_2007395	Deparia lobato
FLTD_scaffold_2017634	Pteris ensigormis
FQGQ_scaffold_2001052	Polystichum acrostichoides
GANB_scaffold_2017026	Cyathea spinulosa
GANB_scaffold_2069908	Cyathea spinulosa
GSXD_scaffold_2012608	Myriopteris eatonii
GYFU_scaffold_2106782	Polypodium hesperium
HEGQ_scaffold_2080968	Gymnocarpium dryopteris
HNDZ_scaffold_2012191	Cystopteris utahensis
IXLH_scaffold_2024758	Polypodium hesperium
JBLI_scaffold_2100752	Danaea sp.
KIIX_scaffold_2012644	Pilularia globulifera
KJZG_scaffold_2004358	Asplenium platyneuron
KJZG_scaffold_2004359	Asplenium platyneuron
LHLE_scaffold_2006270	Cystopteris fragilis
MEKP_scaffold_2108290	Dipteris conjugata
MROH_scaffold_2048633	Thelypteris acuminata
MTGC_scaffold_2008394	Dennstaedtia
NOKI_scaffold_2011879	Lindsaea linearis
OCZL_scaffold_2008844	Homalosorus pycnocarpos
ORJE_scaffold_2018095	Cibotium glaucum
PBUU_scaffold_2012780	Lygodium japonicum
POPJ_scaffold_2101632	Pteris vittata
PSKY_scaffold_2058265	Asplenium nidus
RFRB_scaffold_2035413	Didymochlaena truncatula
RICC_scaffold_2065440	Cystopteris reevesiana
SKYV_scaffold_2001904	Vittaria lineata
UFJN_scaffold_2002777	Diplazium wichurae
UJTT_scaffold_2010715	Pityrogramma trifoliata
UOMY_scaffold_2080212	Osmunda sp.
UOMY_scaffold_2080585	Osmunda sp.
URCP_scaffold_2006394	Athyrium filix femina
UWOD_scaffold_2025982	Plagiogyria japonica
VIBO_scaffold_2005768	Osmunda javanica
VIBO_scaffold_2009658	Osmunda javanica
VITX_scaffold_2098665	Blechnum spicant
WCLG_scaffold_2004512	Adiantum aleuticum
WGTU_scaffold_2004633	Leucostegia immersa
WQML_scaffold_2068699	Cryptogramma acrostichoides
XDDT_scaffold_2004989	Argyrochosma nivea
XXHP_scaffold_2011092	Cystopteris fragilis
YCKE_scaffold_2064612	Notholaena montieliae
YIXP_scaffold_2001882	Lindsaea microphylla
YIXP_scaffold_2001883	Lindsaea microphylla
YJJY_scaffold_2006838	Woodsia scopulina
YLJA_scaffold_2015001	Polypodium amorphum
YQEC_scaffold_2010420	Woodsia ilvensis
ZQYU_scaffold_2008635	Polypodium plectolens
ZXJO_scaffold_2016630	Hemionitis arifolia
Azfi_s0006.g010459	Azolla filiculoides
Azfi_s0051.g031425	Azolla filiculoides
Sacu_v1.1_s0020.g008091	Salvinia cucullata
Sacu_v1.1_s0268.g026979	Salvinia cucullata
Sacu_v1.1_s0468.g027412	Salvinia cucullata
CAPN_scaffold_2005353	Equisetum diffusum
EEAQ_scaffold_2003958	Sceptridium dissectum
JVSZ_scaffold_2009380	Equisetum hymale
JVSZ_scaffold_2012838	Equisetum hymale
NHCM_scaffold_2005565	Angiopteris evecta
NHCM_scaffold_2005566	Angiopteris evecta
NHCM_scaffold_2007445	Angiopteris evecta
QVMR_scaffold_2010057	Psilotum nudum
Lycophyte Genes	Species
ABIJ_scaffold_2002800	Selaginella lepidophylla
JKAA_scaffold_2180155	Selaginella wallacei
KJYC_scaffold_2010376	Selaginella willdenowii
KUXM_scaffold_2003043	Selaginella selaginoides
LGDQ_scaffold_2001826	Selaginella apoda
PKOX_scaffold_2013584	Isoetes tegetiformans
PYHZ_scaffold_2011032	Isoetes sp.
PYHZ_scaffold_2012095	Isoetes sp.
ZFGK_scaffold_2008343	Selaginella kraussiana
ZYCD_scaffold_2007849	Selaginella acanthonota
ZZOL_scaffold_2009623	Selaginella stauntoniana
Liverwort Genes	Species
BNCU_scaffold_2011832	Radula lindenbergia
CHJJ_scaffold_2019360	Lejeuneaceae sp.
HERT_scaffold_2008698	Sphaerocarpos texanus
HMHL_scaffold_2011462	Marchantia paleacea
HPXA_scaffold_2019097	Ptilidium pulcherrimum
IHWO_scaffold_2067484	Marchantia paleacea
ILBQ_scaffold_2046452	Conocephalum conicum
IRBN_scaffold_2162905	Scapania nemorosa
JHFI_scaffold_2112706	Pellia neesiana
JPYU_scaffold_2007824	Marchantia polymorpha
KRUQ_scaffold_2113356	Porella navicularis
LGOW_scaffold_2012188	Schistochila sp.
NRWZ_scaffold_2010741	Metzgeria crassipilis
NWQC_scaffold_2154268	Plagiochila asplenioides
NWQC_scaffold_2159736	Plagiochila asplenioides
PIUF_scaffold_2088762	Pellia cf. Epiphylla
TGKW_scaffold_2009493	Frullania
TXVB_scaffold_2004936	Lunularia cruciata
TXVB_scaffold_2004937	Lunularia cruciata
UUHD_scaffold_2015324	Porella pinnata
WJLO_scaffold_2037505	Riccia berychiana
WZYK_scaffold_2091002	Bazzania trilobata
YBQN_scaffold_2009786	Odontoschisma prostratum
YFGP_scaffold_2107390	Pallavicinia lyellii
Mapoly0113s0034	Manchania polymorpha
Moss Genes	Species
ABCD_scaffold_2077835	Niphotrichum elongatum
AWOI_scaffold_2013342	Diphyscium foliosum
BGXB_scaffold_2007709	Plagiomnium insigne
BPSG_scaffold_2020492	Scouleria aquatica
CMEQ_scaffold_2012817	Orthotrichum lyellii
DHWX_scaffold_2004352	Fontinalis antipyretica
EEMJ_scaffold_2039005	Thuidium delicatulum
FFPD_scaffold_2057740	Ceratodon purpureus
GOWD_scaffold_2014295	Sphagnum lescurii
GOWD_scaffold_2014296	Sphagnum lescurii
GRKU_scaffold_2021636	Syntrichia princeps
HRWG_scaffold_2013447	Buxbaumia aphylla
HVBQ_scaffold_2001076	Tetraphis pellucida
HVBQ_scaffold_2132113	Tetraphis pellucida
IGUH_scaffold_2166574	Schwetschkeopsis fabronia
JADL_scaffold_2004825	Rhynchostegium serrulatum
JMXW_scaffold_2042389	Bryum argenteum
KEFD_scaffold_2012060	Encalypta streptocarpa
LNSF_scaffold_2005947	Hypnum subimponens
MIRS_scaffold_2012195	Climacium dendroides
NGTD_scaffold_2099617	Dicranum scoparium
ORKS_scaffold_2005949	Philonotis fontana
QKQO_scaffold_2049001	Pseudotaxiphyllum elegans
QMWB_scaffold_2000866	Anomodon attenuatus
RCBT_scaffold_2019592	Sphagnum palustre
RDOO_scaffold_2019756	Racomitrium varium
RGKI_scaffold_2063284	Leucobryum glaucum
SKQD_scaffold_2077424	Takakia lepidozioides
SKQD_scaffold_2078302	Takakia lepidozioides
SZYG_scaffold_2001081	Polytrichum commune
TMAJ_scaffold_2182703	Neckera douglasii
UHLI_scaffold_2000576	Sphagnum recurvatum
UHLI_scaffold_2012529	Sphagnum recurvatum
UHLI_scaffold_2012530	Sphagnum recurvatum
VBMM_scaffold_2052094	Anomodon rostratus
VMXJ_scaffold_2009840	Leucobryum albidum
WNGH_scaffold_2007073	Aulacomnium heterostichum
WOGB_scaffold_2013178	Andreaea rupestris
WOGB_scaffold_2094387	Andreaea rupestris
XWHK_scaffold_2049258	Funaria
YEPO_scaffold_2001979	Physcomicromitrium sp.
YWNF_scaffold_2001938	Hedwigia ciliata
ZACW_scaffold_2099023	Leucodon sciuroides
ZQRI_scaffold_2008410	Timmia austriaca
ZTHV_scaffold_2083571	Atrichum angustatum
ZTHV_scaffold_2083840	Atrichum angustatum
ZTHV_scaffold_2084384	Atrichum angustatum
Pp3c13_8760	Physcomitrella patens
Pp3c3_11670	Physcomitrella patens
Sphfalx0006s0384	Sphagnum fallax
Sphfalx0058s0021	Sphagnum fallax
Sphfalx0193s0016	Sphagnum fallax
Sphfalx0294s0013	Sphagnum fallax
Hornwort Genes	Species
DXOU_scaffold_2037709	Nothoceros aenigmaticus
FAJB_scaffold_2007099	Paraphymatoceros hallii
RXRQ_scaffold_2138762	Phaeoceros carolinianus
RXRQ_scaffold_2138889	Phaeoceros carolinianus
TCBC_scaffold_2003247	Megaceros vincentianus
WCZB_scaffold_2005202	Phaeoceros carolinianus
UCRN_scaffold_2002746	Megaceros tosanus
Charophyte Genes	Species
DRGY_scaffold_2003051	Chaetosphaeridium globosum
FPCO_scaffold_2028225	Interfilum paradoxum
FQLP_scaffold_2033468	Klebsormidium subtile
HKZW_scaffold_2006881	Mesotaenium caldariorum
VQBJ_scaffold_2011958	Chara vulgaris
VQBJ_scaffold_2011958	Coleochaete scutata
QPDY_scaffold_2029457	Coleochaete irregularis
JOJQ_scaffold_2040967	Cylindrocystis cushleckae
MFZO_scaffold_2025724	Zygnemopsis sp.
NBYP_scaffold_2007097	Mesotaenium kramstei
