# Supplementary material for: Ancient duplications and grass-specific transposition influenced the evolution of LEAFY transcription factor genes
Source: Commun Biol. 2019 Jun 21;2:237. doi: 10.1038/s42003-019-0469-4 (PMC6588583; doi:10.1038/s42003-019-0469-4)
Supplement: Supplementary file 4 — Supplementary Data 2 [file 42003_2019_469_MOESM4_ESM.txt]

>phytozome_Aqcoe5G327800 
MDPEAFSAASLYKWERAAAAAAAPQHHHRLQFEPMALPPSPPPPQPSLPSYCVTRPPRELLLTLEDFFQPYGIRYTMIAKIAELGFTVSTLLDMRDEELDEMMITLSQIVRLDLLVGEKYGIKAAIRAERRRYHVLLGGGAAGGHVDNTTNPLDALSQGGLSEEPVMKEAAGSGGGTWDMVSAGEKRKKKNKAQRSRKARNSGDENYDDEDDEEDAAGERGCGRHRQREHPFVVTEPGEVARGKKNGLDYLFHLYEECRQYLIQVQNIAKDRGEKCPTKVTNQVYRHAIQAGATHINKPKIRHYVHCYALHCLDEEASNALRKAFKDRGENVGAWRQACYEPLVKFASDHHYDIDCIFNDHPRLSIWYVPTKLRKLCHAQRNNVASTSNSASF
>phytozome_Araha_9375s0006 
MDPEGFTSGLFRWNPTRALVQAPPPVPPPPQQQPATPQTAAFGMRLGGLEGLFGAYGIRFYTAAKIAELGFTASTLVGMKDEELEEMMNSLSHIFRWELLVGERYGIKAAVRAERRRLQEEEEESSRRRHLLLSAAGDSGTHHALDALSQEGLSEEPVQQQDQTDAAGNNGGGGSGYWEAGQAKMKKQQQQRRRKKPMVTSVETDDDVNEGEDDDGMDNGNGGGGGLGTERQREHPFIVTEPGEVARGKKNGLDYLFHLYEQCREFLLQVQTIAKDRGEKCPTKVTNQVFRYAKKSGASYINKPKMRHYVHCYALHCLDEDASNTLRRAFKERGENVGSWRQACYKPLVNIACRHGWDIDAVFNAHPRLSIWYVPTKLRQLCHLERNNAVAAAAALVGGISCTGSSTSGRGGCGGDDLRF
>phytozome_AL8G38620 
MDPEGFTSGLFRWNPTRAMVAAPPPVPPPPQQQPATPQMAAFGMRLGGLEGLFGAYGIRFYTAAKIAELGFTASTLVGMKDEELEEMMNSLSHIFRWELLVGERYGIKAAVRAERRRLQEEEEEESSRRRHLLLSAAGDSGTHHALDALSQEDDWTGLSEEPVQQQNQTDAAGNNGGGGSGYWEAGQAKMKKQQQQRRRKKPMVTSVETDDDVNEGDDDDGMDNGNGGGGGGLGTERQREHPFIVTEPGEVARGKKNGLDYLFHLYEQCREFLLQVQTIAKDRGEKCPTKVTNQVFRYAKKSGASYINKPKMRHYVHCYALHCLDEDASNALRRAFKERGENVGSWRQACYKPLVNIACRHGWDIDAVFNAHPRLSIWYVPTKLRQLCHLERNNAVAAAAALVGGISCTGSSTSGRGGCGGDDLRF
>phytozome_AT5G61850 
MDPEGFTSGLFRWNPTRALVQAPPPVPPPLQQQPVTPQTAAFGMRLGGLEGLFGPYGIRFYTAAKIAELGFTASTLVGMKDEELEEMMNSLSHIFRWELLVGERYGIKAAVRAERRRLQEEEEEESSRRRHLLLSAAGDSGTHHALDALSQEGLSEEPVQQQDQTDAAGNNGGGGSGYWDAGQGKMKKQQQQRRRKKPMLTSVETDEDVNEGEDDDGMDNGNGGSGLGTERQREHPFIVTEPGEVARGKKNGLDYLFHLYEQCREFLLQVQTIAKDRGEKCPTKVTNQVFRYAKKSGASYINKPKMRHYVHCYALHCLDEEASNALRRAFKERGENVGSWRQACYKPLVNIACRHGWDIDAVFNAHPRLSIWYVPTKLRQLCHLERNNAVAAAAALVGGISCTGSSTSGRGGCGGDDLRF
>phytozome_scaffold0001645 
MDPDPFSVTLFKWDHHHHRPAPPPNRLLLQEATATVTPPPPQTPASFCRPKELGGLEDLFQQYGVRYFTVAKMVEMGFTVNTLVNMREEEIDEMMGSLGEIFRWELLMGERYGIKSAIRAERRRLEEEEARQRQQHHQHHQLLVVGGGGGEVNHHLDALSQEGLSEEPVQEEKEAAGSGGGGQWEASEGKKHRRRRATKGNVGGDAEEGSSGGERQREHPFIVTEPGEVARGKKNGLDYLFHLYDECRNFLIQVQALAKERGEKCPNKVTNQVFRHAKRAGASHINKPKMRHYVHCYALHCLDEEASNALRRAFKERGENVGAWRQACYHPLVAMSRHHHAWDVDALFASHPSLAIWYVPTKLRQLCHADRHSVTNTDGEAHVGAATTAHSHLHHHSIANC
>phytozome_Bradi5g20340 
MDPNDAFLAAHPFRWDLGPPAPAPAPSLPPPPPPPPQAPALPAPRELEELVSGYGVRASTVARISELGFTASTLLVMTDRELDDMTAALAGLFRWDLLIGERFGLRAALRAERSRLMSPPNAAPGTCRLHGHHSLSTVDGASQEVLSNERDGVASGGMGEGEEAGRMMVAGKKQRNGLAGRKGKKARMRKKVGGDELRLDVQEEEDGGRSESTESSAGGVGGGERQREHPFVVTEPGEVARAKKNGLDYLFHLYEQCRLFLLQVQSMAKLHGQKSPTKVTNQVFRYAKKVGASYINKPKMRHYVHCYALHCLDEAGSDALRRAYKARGENVGAWRQACYAPLVDISARHGFDIDAVFAAHPRLAIWYVPTRLRLLCHQARSAHAHASAAALPPPPMF
>phytozome_Brara_B03775 
MDPEGFTSGLFRWNPTRAMVQQPSPPVPPPPQQQPPATPQTAAFGMRLGGLEGLFGPYGVRFYTAAKIAELGFTASTLVGMKDEELEDMMNSLSHIFRWELLVGERYGVKAAVRAERRRLLEEEEEESSRRRHLILSAAGDSGTHHALDALSQEDDWTGLSEEPVHQLEHTDAAGNNGGGGGYWDAGQAKMKKPQQRRRKKQMVTSVETDDDMNEGDDDDDGNGGGGGGVLGIERQREHPFIVTEPGEVARGKKNGLDYLFHLYEQCREFLIQVQTIAKDRGEKCPTKVTNQVFRYAKKSGASYINKPKMRHYVHCYALHCLDEEASNALRRAFKERGENVGSWRQACYKPLVNIACRHGWDIDAVFNAHPRLSIWYVPTKLRQLCHLERSNAVAAASALVGNGISCTGSSASGGLGFN
>phytozome_Brast09G192400 
MDPNDAYLAAHPFRWDLGPPAPAPPTPAPAPPVPQAPAPPAPRELEELVSGYGVRASTVARISELGFTASTLLVMTERELDDMTAALAGLFRWDLLIGERFGLRAALRAERSRLMSPPGCRLHHSLSTVDGASQEVLSNERDGVASGGMGEDEGKVAGKKQRNGSAGRKKARMRKKKVEGERLRLDVQEEEEDGGGRSESGESSAGGAQGGGERQREHPFVVTEPGEVARAKKNGLDYLFHLYEQCRLFLLQVQSMAKLHGQKSPTKVTNQVFRYAKKVGASYINKPKMRHYVHCYALHCLDEAGSDALRRAYKARGENVGAWRQACYAPLVDISARHGFDIDAVFAAHPRLAVWYVPTRLRLLCHQARSSAHAHALPPPPMF
>phytozome_Bostr_26833s0050 
MDPEGFTSGLFRWNPARAMVQAPPPVPPPPQQQPATPQTAAFGMRLGGLEGLFGAYGIRFYTAAKIAELGFTASTLVGMKDEELEEMMNSLSHIFRWELLVGERYGIKAAVRAERRRLQEEEEDESSRRRHLLLSAGDSGTHHALDALSQEDDWTGLSEEPVQQQDQNSAGNNGGGGGGYWEAGQAKMKKQQQRRRKKPMVASVETDDDVNEGEDDDGMDNGNGGGGVLGTERQREHPFIVTEPGEVARGKKNGLDYLFHLYEQCREFLLQVQTIAKDRGEKCPTKVTNQVFRYAKKSGASYINKPKMRHYVHCYALHCLDEDASNALRRAFKERGENVGSWRQACYKPLVNIACRHGWDIDAVFNAHPRLSIWYVPTKLRQLCHLERNNAVAAAAALVGGISCTGSSTSGRGGCGGDDLRF
>phytozome_Ciclev10033942m 
MDPEAFTASLFKWDPRVVVAPPPARVQLEQVSQPPAVPLGAAAAAAYSALVRPRELGGLEELFQAYGIRYHTAAKIAELGFTVNTLLDMKDEELDEMMNSLGHLFRWELLVGERYGIKAAVRAERRRLDEDDLRRRHFLSSDTTTNAVDALSQEGLSEEPVQQDKEAAGSGGGGPWEVAEKKKKQRGRKGPRPRKVVDVNLEDENDDDEYGGGCGGMERQREHPFIVTEPGEVARGKKNGLDYLFHLYEQCRDFLIQVQNIAKERGEKCPTKVTNQVFRYAKKAGASYINKPKMRHYVHCYALHCLDEEASNALRRAFKERGENVGAWRQACYKPLVAIAARQGWDIDAIFNAHPRLGIWYVPTRLRQLCHAERNGAGAAASSSVSAGAEHSVILKPY
>phytozome_Cagra_4553s0022 
MDPEGFTSGLFRWNPMRAMVQAPPPVPPSPQQQQPVTPQTAAFGMRLGGLEGLFGAYGIRFYTAAKIAELGFTASTLVGMKDEELEEMMNSLSHIFRWELLVGERYGIKAAVRAERRRLQEEEEEESSRRRHLLLSAAGDSGTHHALDALSQEDDWTGLSEEPVQQQDQTDAAGNNGGGGSGYWESGQAKMKKQQQRRRKKPMVASVETDDDGNEGEDDDGMDNGNGGGGGMGTERQREHPFIVTEPGEVARGKKNGLDYLFHLYEQCREFLLQVQTIAKDRGEKCPTKVTNQVFRYAKKSGASYINKPKMRHYVHCYALHCLDEDASNALRRSFKERGENVGSWRQACYKPLVNIACRHGWDIDAVFNAHPRLSIWYVPTKLRQLCHLERNNAVAAAAALVGGGISCTGSSTSGRGGCGGDELRF
>phytozome_Cp_supercontig_13_181 
MDPDGFSSSLFKWDPTRGIVQAPVRLLEAVAAAPTQAAYGVRPRELGGLEELFQDYGIRYFTAAKIAELGFTASTLVDMKDEELDEMMNSLSQIFRWELLVGERYGIKAAVRAERRRLDDDDSRRRQTLSTDTTHALDALSQEGLKVVGEEEQEEENGGGSERQREHPFIVTEPGEVARGKKNGLDYLFHLYEQCRDFLIQVQNIAKERGEKCPTKVTNQVFRYAKKAGASYINKPKMRHYVHCYALHCLDEKESNALRTAFKERGENVGSWRQACYKPLVAIAARQGWDIDAIFNAHPRLAIWYVPNKLRQLCHAERNNTAIASTSAAAHHLPF
>phytozome_Carubv10028602m 
MDPEGFTSGLFRWNPMRAMVQAPPPVPPSPQQQQPVTPQTAAFGMRLGGLEGLFGAYGIRFYTAAKIAELGFTASTLVGMKDEELEEMMNSLSHIFRWELLVGERYGIKAAVRAERRRLQEEEEEESSRRRHLLLSAAGDSGTHHALDALSQEGLSEEPVQQQDQTDAAGNNGGGGSGYWEAGQAKMKKQQQRRRKKPMVASVETDDDGNEGEDDDGMDNGNGGGGGMGTERQREHPFIVTEPGEVARGKKNGLDYLFHLYEQCREFLLQVQTIAKDRGEKCPTKVTNQVFRYAKKSGASYINKPKMRHYVHCYALHCLDEDASNALRRSFKERGENVGSWRQACYKPLVNIACRHGWDIDAVFNAHPRLSIWYVPTKLRQLCHLERNNAVAAAAALVGGGISCTGSSTSGRGGCGGDELRF
>phytozome_Cucsa_156880_1 
MDPETLSATLFKWEPREMVGGGSGAPLPAPLPPYSLRPRELGLGGLEDLFQAYGIRYYTAAKIAELGFTVSTLVDMKDEELEDMMNSLSHIFRWDLLVGERYGIKAAVRAERRRLDDEIESSRRRHLLSNDTTTNVVLDALSQEGLSEEPVQQEKEAVGSGGGGGAWEAVVAAEMRKKQRRRNGSKKKQVIAMEEDNDENEGAGDEEENMEVSERQREHPFIVTEPGEVARGKKNGLDYLFHLYEQCREFLIQVQNIAKERGEKCPTKVTNQVFRYAKKAGASYINKPKMRHYVHCYALHCLDEEASNALRSVFKERGENVGAWRQACYKPLVTIAGTQGWDIDAIFNAHPRLAIWYVPTKLRQLCHAERNGSTASTSTASAHLPF
>phytozome_orange1_1g044766m 
MDPEAFTASLFKWDPRVVVAPPPARVQLEQVSQPPAVPLGAAAAAAYSALVRPRELGGLEELFQAYGIRYHTAAKIAELGFTVNTLLDMKDEELDEMMNSLGHLFRWELLVGERYGIKAAVRAERRRLDEDDLRRRHFLSSDTTTNAVDALSQEGLSEEPVQQDKEAAGSGGGGPWEVAEKKKKQRGRKGPRPRKVVDVNLEDENDDDEYGGGCGGMERQREHPFIVTEPGEVARGKKNGLDYLFHLYEQCRDFLIQVQNIAKERGEKCPTKVTNQVFRYAKKAGASYINKPKMRHYVHCYALHCLDEEASNALRRAFKERGENVGAWRQACYKPLVAIAARQGWDIDAIFNAHPRLGIWYVPTRLRQLCHAERNGAGAAASSSVSAGAEHSVILKPY
>phytozome_DCAR_025645 
MDRGNNEAFVIKWDTRNHCLAPPPPPQPPVTQPTRLYEAAVAPPPAFSVGRENREVSGLVELFQAYGIRYYTAAKIAELGFTVNTLLDMRDEELDEMMNSLSQIFRWDLLVGERYGIKASVRAERRRLDDEDDSRRLRQFHDTALDALSQEGLSEEHVQQEKEAAASGGGGTWEAAASGKKQQRRKKAKSKISSMEDDEADSDRADHTKDDNVATVERQREHPFIVTEPGEVARGKKNGLDYLFHLYEQCREFLVHVQSIAKEKGEKCPTKVTNQVFRYAKKAGASYINKPKMRHYVHCYALHCLDEEASNALRRLYKERGENVGAWRQACYKPLVAIAAQKGWDIDLIFNTHPRLSIWYVPTKLRQLCHAERSCVAASAAATTGTHHLTF
>phytozome_DCAR_016338 
MDPSHDSLSASLFKWDSRNHAANPPPQNRLVEVLAPPQMPPAPPALSGLEELFEPYGIRYFTAAKIGELGFTVNTLLNMKDQELDEMMTSLSHIFRWDLLVGERYGIKAAVRAERRRILEQYHEIHRHPYLHDQNTNHALDAFSQEGLSEEPVQQVHEGTCSKRKQRGKNIPGRLSSHNACEMESEDEEDENVCERQREHPFIVTEPGEVARGKKNGLDYLFNLYEQCRSFLIQVQNIAKSSGEKCPTKVTNQVFRYAKEAGASYINKPKMRHYVHCYALHCLDEETSNALRRAYKERGENVGSWRQACYKPLVNIASRQGWDIDLIFSTHPRLSIWYVPTKLRQLCHAERSSRAAATSSSINYCS
>phytozome_Eucgr_K02192 
MDPEAFAVVGLRTMGGLEELFEAYGIRYLTASRIAEMGFTANTLLDMKEEELDDMMNSLSHIFRWDLLVGERYGIKAAIRAERRRLLEADDRRHHLHSTDHALLDALSHKGLSEEQVMQHSEKDQLGRAGSGDTAGTSWGAQQQRKKHRHRHRITAMKGAATEEDEEDEEEVEEMRRQREHPFIVTEPGEVARGKKNGLDYLFHLYDQCRDFLLQVQSLAKERGEKCPTKVTNQVFRYAKKAGASYINKPKMRHYVHCYALHCLDEHASNALRKSFKERGENVGAWRQACYHPLVTIAGRRAGWDIDAIFNAHPRLCIWYVPTKLRQLCHAHRHSSASAASSASTSTSAPTAHHLELPY
>phytozome_Thhalv10005606m 
MDPEGFTNGLFRWNPTRAMVQPPPPVPPPPQQSPVTPQTAAFGMRLGGLEGLFGAYGIRFYTAAKIAELGFTASTLLGMKDDELEDMMNSLSHIFRWELLVGERYGIKAAVRAERRRLQEEEEEESSRRRHLLLSAAGDSGTHHALDALSQEGLSEEPVQQQDQNDAAGNNGGGGYWEAGQAKMKKQQQRRRKKPMVTSVETDDDGNEGEDDDGMDTGNGGGGLGMERQREHPFIVTEPGEVARGKKNGLDYLFHLYEQCREFLLQVQTIAKDRGEKCPTKVTNQVFRYAKKSGASYINKPKMRHYVHCYALHCLDEDASNALRRAFKERGENVGSWRQACYKPLVNIACRHGWDIDAVFNAHPRLSIWYVPTKLRQLCHLERNNAVAAAAALVGGISCTGSSASGRGGGGSEELRY
>phytozome_Fv_mrna33406_1 
MDPNAFTASLFKWDLRGMAVPPNRLQLEAAAAAAVAPQQVAAAAAAAGYSVRAPRETGGLEEMFRAYGVRYYTAARIAELGFTVSTLLDMRDEELDDMMNSVCQFFRVELLVGERYGVKSAIRAEKRRLEEEDSRRRHALSGDTNAMDALSQEGLSEEPVQQEREMVGSGGGAAWEGGTAAERRKKLRRIRRGGGHRSSNEGIDDDEDEENDDRINGGGGERPGRALGMRGSGRERQREHPFVVTEAGEVARGKKNGLDYLFHLYEQCHQFLTQVQNIAKERGEKCPTKVTNQVFRYAKEEGANYINKPKMRHYVHCYALHCLDEERSIALRRECKLRGENIGAWRQACYRPVVEIAAGQGWDIDAIFSAHPRLSVWYVPTKLRQLCHAERNNAAASSSASGGSGTADPLPY
>phytozome_Fv_mrna30750_1 
MDPDASTATLFKWDLRFAPQQTAAGYSRALEEMFRAYGVRSYVAAKMADLGFTVSTLLEMKDEELDDMMNSVSQVSRVELLVGERYGIKAAVRAQRRRRLEEEPRHALSGDTVVIDSLSQEGLSEEPVQLEKEMVGSGGEAACEGVRAAKKRKRELRRIRRGGGHRSSNEGVDDDENEENEDGINGGGGEQPSRALAKRGGGRKRQREHPFIVTEAGEVVRGKSNGLDYLFHLYKECHQFLTQVQKIAKKRGEKCPTKMTNKVFRYAKEEGANHINKPKMRHYVHCYALHCLDEERSNALRRECKLRGDNIGAWMQACYRSVVEIAAPRGWDIDAIFSEHPQLSVWYVPTKLRQLCHAERNNATASSSASGGKDTAA
>phytozome_Fv_mrna30683_1 
MDPYSITASLFQWDFSFAPQQAAAGYSLLPLEEMFRTYGVRYHVAATIAELGFTVSTLLEMKDEELDDMMNSVSQFSQVELLVGERYGIKAAVRAQRRQRLEEEEEEDWPLSGDTNAMDADLPQQGLSEEPVQQEKEMVGSGGEAACEGVTAAKKRKRELRRIRRGGGHRSSNEGVDDDDDEIEENEDGINGGGGEQPSRALAKRGGGRKRQREHPFIVTEPGEVARGKKNGLDYLFHLYEQCYQYLTQVQNTAKERGEKCPTKVTNEVFRYAKKEGANYINKPKLRHYVHCYALHCLNKDRSNALRREYKLRGQNIGAWRQACYTPVVEIAAAHGLDIDAIFSAHPQLSVWYVPTKLRQLCHAERINAAASSTASGGSGTAHQLPY
>phytozome_Glyma_04G202000 
MDPDAFTASLFKWDPRTVLPPAPAPPPRPSLLEYAMAPPPVTTAFHPARTAAPRELGGLEELFQAYGIRYYTAAKIAELGFTVSTLVDMKDEELDDMMNSLSQIFRWDLLVGERYGIKAAVRAERRRVEDDDIKRRNNNSNNLLSTDTTTNALDALSQEDPGEVARGKKNGLDYLFHLYEQCREFLMQVQAIAKDRGEKCPTKVTNQVFRYAKKAGASYINKPKMRHYVHCYALHCLDEEVSNELRRAFKERGENVGAWRQACYKPLVAIAARQGWDIDAIFNAHPRLSIWYVPTKLRQLCHAERNSVSASSSVSAGSAHLPF
>phytozome_Glyma_06G163600 
MDPDAFTASLFKWDPRTVLPPAPPPPPPRPPLLEYAVAPPPVTPSFHPSRAAAPRELGGLEELFQAYGIRYYTAAKIAELGFTVSTLVDMKDEELDDMMNSLSQIFRWDLLVGERYGIKAAVRAERRRVEDDDIKRRNNNNNLLSADTTTNALDALSQEGLSEEPVMQREKEAVGSGGGSTWEVVVAAEERRKQQRRRRTRMKTNNLHHEDNEELEDDEGEQNDEGNINTGGGCERQREHPFIVTEPGEVARGKKNGLDYLFHLYEQCREFLMQVQAIAKDRGEKCPTKVTNQVFRYAKKAGASYINKPKMRHYVHCYALHCLDEEVSNELRRAFKERGENVGAWRQACYKPLVAIAARQGWDIDAIFNAHPRLSIWYVPTKLRQLCHAERNSAAASSSVSAGSAHLPF
>phytozome_Gorai_001G053900 
MDPETFASGSFFKWDPRGLMAPTPARLVEAVAAVPQPQAVAVAAAAAFMGRPRELGGIEELFQAYGIRYYTAAKIAELGFTVNTLLGMKEEELDEMMNSVSQIFRWELLVGERYGIKAAVRAERRRLEEEDSRRRHLVLGDTTTTTTAANALDALSQEGLSEEPVQQEKEAAGSGGGGTWEMVIGGGRRKQQRRRKGQKKVVEVDNGDEFEGGDDDDENGDGGGGGYERQREHPFIVTEPGEVARGKKNGLDYLFHLYEQCRDFLIQVQNIAKDRGEKCPTKVTNQVFRYAKKAGASYINKPKMRHYVHCYALHCLDEEASNALRRAFKERGENVGAWRQACYKPLVSIAARQGWDIDAIFNAHPRLAIWYVPTKLRQLCHAERNGAAAVAAGSSSVSGGHDHMGF
>phytozome_Kaladp0081s0379 
MDPDAFTASLYKWDPRGVAGLAQHQPRIVMEQVAGGGGMVLPPPQPVVAAGYSVVRPREMGELEEMFGAYGVRYYTAAKIAELGFTVSTLVDMKEEELDDMMNSLSQIFRWELMVGERYGIKAAVRAERRRLDEEDLQRRNLLHSAATNATLDALSQEAGLSEEPVQQEKEAAGSGGVWEVAAGATGGGRLKQVRKKGPRKMSAREDLDENDDDTEEGFCERQREHPFIVTEPGEVARGKKNGLDYLFHLYEQCREFLIQVQSIAKDRGEKCPSKVTNQVFRYAKKAGASYINKPKMRHYVHCYALHCLDEEASNALRRSFKERGGNVGAWRQACYKPLVLIAARQGWDIDAIFSSHPRLAIWYVPTKLRQLCHAQRSSASASSSVSGGTEHLHF
>phytozome_Kalax_0875s0013 
MDPDAFTASLYKWDPRGVAGLAQHQPRIVMEQVAGGGGMVLPPPQPVVAAGYSVVRPREMGELEEMFGAYGVRYYTAAKIAELGFTVSTLVDMKEEELDDMMNSLSQIFRWELMVGERYGIKAAVRAERRRLDEEDLQRRNLLHSAATNATLDALSQEAGLSEEPVQQEKEAGGSGGVWEVAAGATGGGRLKQVRKKGPRKMSAREDLDENDDDTEEGFCERQREHPFIVTEPGEVARGKKNGLDYLFHLYEQCREFLIQVQSIAKDRGEKCPSKVTNQVFRYAKKAGASYINKPKMRHYVHCYALHCLDEEASNALRRSFKERGGNVGAWRQACYKPLVLIAARQGWDIDAIFSSHPRLAIWYVPTKLRQLCHAERSSASASSSVSGGTEHLHF
>phytozome_Kalax_0574s0005 
MDPDAFTASLYKWDPRGVAGLAQHHQHQPRIVMEQVAGGGGMVLPPPQPVVAAGYSVVRPREMGELEEMFGAYGVRYYTAAKIAELGFTVSTLVDMKEEELDDMMNSLSQIFRWELMVGERYGIKAAVRAERRRLDEEDLQRRNLLHSAATNATLDALSQEAGLSEEPVQQEKEAAGSGGVWEVAAGATGGGRLKQVRKKGPRKMSAREDLDENDDDTEEGFCERQREHPFIVTEPGEVARGKKNGLDYLFHLYEQCREFLIQVQSIAKDRGEKCPSKVTNQVFRYAKKAGASYINKPKMRHYVHCYALHCLDEEASNALRRSFKERGGNVGAWRQACYKPLVLIAARQGWDIDAIFSSHPRLAIWYVPTKLRQLCHAERSSASASSSVSGGTEHLHF
>phytozome_Lus10016732 
MDPEAFTASLFKWDPRTVAAANNNRQQQQQLVDVAAPPPPAAAIQQQQMAAAAAVLAMRGGPVRDMGGLEGFFQSYGIRYYTIAKIAELGFTMRTLLEMKEDELEEMMNNVSHIFRWELSVGERFGIKAAVRAERRRLDDLDRSRHPHSSDTTLDALSQEGLSEERMQQEKEAGGSTWEAVGGGQRKLMKHNQQQQRRRKHKQQLEDDHHHNNNDDQEDDDDDDYNNNNSSNVVVSGGERQREHPFIVTEPGEVARGKKNGLDYLFHLYEQCRDFLFQVQSMAKERGEKCPSKVTNQVFRYAKKAGASYINKPKMRHYVHCYALHCLDEEASNAMRRVFKERGENVGAWRQACYKPLVSIAGRRGWDIDAIFNAHPRLSIWYVPTKLRQLCHAERNTTSASASASASAAASTSAPVNHLPF
>phytozome_Lus10022427 
MDPEAFTASLFKWDPRIVAAANNNRQQQQQQLMDVAPPPPAAAIQQQQMAAAAAVLAMRGGPARDMGGLEGFFQSYGIRYYTIAKIAELGFTMRTLLEMKEDELEEMMNNLSHIFRWELFVGERFGIKAAVRAERRRLDDLDRSRHPHSGDTTLDALSQEGLSEERMQQEKEAGGSTWEAVGGGGQRKLIKHNQQQQRRRKFKQGVDDDDRHNNNDEQEDDDDDEYNNNNNSNSNVVVSGGGERQREHPFIVTEPGEVARGKKNGLDYLFHLYEQCRDFLFQVQSIAKERGEKCPTKVTNQVFRYAKKAGASYINKPKMRHYVHCYALHCLDEEASNAMRRVFKERGENVGAWRQACYKPLVSIAGTRGWDIDAIFNAHPRLSIWYVPTKLRQLCHAERNTTTTTASTTSAAAAASTSAPVNHLPF
>phytozome_GSMUA_Achr6T16390_001 
MDPGDAFSANVYKWEPREAPPHPCRLLQPLPPPPPPPPQPPMAAAQVEEQRPRELEEVFSGYGVRYATVARIGELGFTASTLVGMTEAEVDDMMATLAHLFRWDLLLGERYGIKAALRAERRRLVDSRLLRHHRHDDNGDGDPRRRLLLPSDHLHGNNNALDALSQEGAPFRSLHIAARLSEEPVQHDKEAAGSGGEAAAGVAKKDSNGRQQRSSKKHKSNGHNKKSNKRRSRRAERQREHPFIVTEPGEVARAKKNGLDYLFHLYDQCRHFLLQVQALAREHGHKCPTKVTNQVFRYAKKVGASYINKPKMRHYVHCYALHCLDEEASNALRRAFKERGENVGAWRQACYKPLVAISARHGWDIDAVFNAHPRLSIWYVPTKLRQLCHLARSNANASSSSVLAATSDGLPAPPPMF
>phytozome_MDP0000492089 
MPSLRTCSSGTLRGMVVPTNRVHLEAAVPPAATAAGAAAGYTLRPPRELGLGGLEDLFQAYGVRYYTAAKIAELGFTVNTLLDLKDDELDDMMSSLSQIFRWELLVGERYGIKAAVRAERRRFEEEDSRRRNPVSGDTTTNALDALSQEGLSEEPVQQEKEMVGTGVGMAWEVVTAGQRRKKQRRMKKGQYRNCSAGGGHDNDHNEGVDDKDDDMDNMNGAGERVEEGGERQREXPFIVTEPGEVARGKKNGLDYLFYLYELCRDFLIQVQNIAKERGEKCPTKVTNQVFRYAKKSGASYINKPKMRHYVHCYALHCLDVEASNVLRRAFKERGENVGAWRQACYKPLVVIAAAQGWDIDAIFNSHPRLSIWYVPTKLRQLCHAERHNATASSSASGGGGEHLPY
>phytozome_MDP0000186703 
MDPDAFSANLFKWGLRGMVVPTNRVQLEAAVPPAAAAAAAAAGCTLRPPGELGLGGLEDLFQAYGVRYYTAAKIAELGFTVKTLLDMTDDELDDMMSSLSQIFRWELLVGERYGIKAAVRAERRHLDEEDSRRRNHVSGDTTTNALDALSQEGLSEEPVQQEKEMVGSGGGAAWEVATAGERRKKQRRMKKGQFRNCSAGGRHNNDNNEGVDDEDDNDMDDMTGHGNGGGGGMLGERQREHPFIVTEPGEVARGKKNGLDYLFHLYEQCRDFLIQVQNIAKERGEKCPTKVFVKTTWIKNVFRVTNQVFRYAKKAGASYINKPKMRHYVHCYALHCLDEEASNAXRRAFKERGENVGAWRQACYKPLVAIAAGQGWDIDAIFNSHPRLSIWYVPTKLRQLCHAERNNATASSSASGGGDHLPY
>phytozome_Manes_06G127100 
MDPEAFTASLFKWDPRTVVPAPNRLLEAVAPPPQLTAGYAVRPRELCGLEELFQAYGIRYYTAAKIAELGFTVNTLLDMKDEELDEMMNSLSQIFRWDLLVGERYGIKAAVRAERRRLEEEDSRRRHLLSGDTTNALDALSQEGLSEEPVQQEKEAAGSGGSGAWEAAAAAAERKQQRRRKGQRKVVDIDHDDENENDENGGAGGYERQREHPFIVTEPGEVARGKKNGLDYLFHLYEQCREFLIQVQNIAKDRGEKCPTKVTNQVFRYAKKAGASYINKPKMRHYVHCYALHCLDEDASNALRRAFKERGENVGAWRQACYKPLVTIAARQGWDIDAIFNAHPRLAIWYVPTKLRQLCHAERNSAAASSSVSGGGDDLPF
>phytozome_Manes_14G044200 
MDPEVFTASLFKWDPRALVPAPNRLFEAVAPPLHPGTAHAVRPRELCGLEELFQAYGVRYYTAAKIAELGFTVSTLLDMKDEEIDEMMNSLSQIFRWDLLVGERYGIKSAVRAERRRLEEEDSRRRHLLSGDTTKAIDALSQEGLSEEPMQKEKEAAGSGGGGMSEVAAGERKQQQQRRRKGQRKVVDIDQDDENENDENGGAGGYERQREHPFIVTEPGEVARGKKNGLDYLFHLYEQCREFLIHVQSFAKDRGEKCPTKVTNQVFRYAKKAGASYINKPKMRHYVHCYALHCLDEEASNALRRVFKERGENVGAWRQACYKPLVNIAASQGWDIDAIFNAHPRLAIWYVPTKLRQLCHAERNSAAPSSCVSSGGDHLPF
>phytozome_Migut_I00669 
MDPDAFSASLFKWDPRGAMPPTNRLLEAVLPPPPPPPSSAYSVRPRELGGLEELFQAYGIRYYTAAKIAELGFTVNTLLDMRDEELEEMMNSLCQIFRWDLLVGERYGIKAAVRAERRRLDDEEARRRHLLCGDATTHHALDALSQEGLSEEPVQQQEKEAAGSGGGGVWEMVVAAGGRKQQRRRKNCRGRSRMAASMDDDDDDDDDETEGAEDDENCGGGGGGGGSERQREHPFIVTEPGEVARGKKNGLDYLFHLYEQCREFLIQVQNIAKERGEKCPTKVTNQVFRYAKKAGANYINKPKMRHYVHCYALHCLDEDTSNALRRAFKERGENVGAWRQACYKPLVAIAARQGWDIDAIFNAHPRLSIWYVPTKLRQLCHAERSCAAAAASTSISGGGVDHLPF
>phytozome_Mapoly0113s0034 
MDPRLDHSRMDPRMDPRLDPRMEPRMDPRMDARSMDPRLEQRMDGRMMQPSADNRSFEFGFTTAGGRREVRTLEDLFHGYGVRIATLAKMTEMGFTVSTLVNMTEAELDDVIQTISDILQMELLVGERYGIKSAVRAEKKHLEEELERQRLELLTKSERKRKLDEVTSALVTKEGVFPILAHTLKKQKIFSRVSPTSSMTFVGEGSGDASPGTVSEQRRESAMMMPESIAPVNALNLNSKEPPLLMGAGHSSLTPGLLALAENSSDSEDKRLGKKKQKRRRPKEHGEDGEDRPREHPFIVTEPGEAARGKKNGLDYLFDLYEQCGKFLEQVQQLAREKGEKCPTKVTNQVFRHAKHTGAGYINKPKMRHYVHCYALHCLDIDQSNALRKLYKERGENVGAWRGACYYPLVAMARDNNWDIEGLFNRNEKLRIWYVPTKLRQLCHVEKVKYGE
>phytozome_Medtr3g098560 
MDPDAFTASLFKWDPRTVLPTAPPLRPQLLDYAVTPSTAPSPYYPARLPRELGGLEELFQAYGIRYYTAAKIAELGFTVSTLVDMKDDELDDMMNSLSQIFRWDLLVGERYGIKAAIRAERRRLDEEEIKRRGLLSGDTTNALDALSQEGLSEEPVVQREKEAVGSGGGSTWEVAVVEERRKRQQIRRRRMKMKGNGDHGENEEGDEEEEDNISGGGERQREHPFIVTEPGEVARGKKNGLDYLFHLYEQCREFLIQVQAIAKERGEKCPTKVTNQVFRYAKKAGASYINKPKMRHYVHCYALHCLDEEVSNELRRGFKERGENVGAWRQACYKPLVAIAARQGWDIDAIFNAHPRLSIWYVPTKLRQLCHAERNSAAASSSVSVGTAHLPF
>phytozome_LOC_Os04g51000 
MDPNDAFSAAHPFRWDLGPPAPAPVPPPPPPPPPPPPANVPRELEELVAGYGVRMSTVARISELGFTASTLLAMTERELDDMMAALAGLFRWDLLLGERFGLRAALRAERGRLMSLGGRHHGHQSGSTVDGASQEVLSDEHDMAGSGGMGDDDNGRRMVTGKKQAKKGSAARKGKKARRKKVDDLRLDMQEDEMDCCDEDGGGGSESTESSAGGGGGERQREHPFVVTEPGEVARAKKNGLDYLFHLYEQCRLFLLQVQSMAKLHGHKSPTKVTNQVFRYAKKVGASYINKPKMRHYVHCYALHCLDEEASDALRRAYKARGENVGAWRQACYAPLVDISARHGFDIDAVFAAHPRLAIWYVPTRLRQLCHQARSSHAAAAAALPPPLF
>phytozome_Oropetium_20150105_01574A 
MDPNDAFSAAHPFRWDLGPPAHAXXXXXXXXXXXXXLLAPPASRELEDLVAGYGVRPSTVARISELGFTASTLLGMTERELDDMMAALTGLFRWDVMLGERFGLRAALRAERGRVTSLGGGPRFQNGSSLDAASQEVLSDERDVAGSGGMADDETGGRRLMAGKKQANKGGATTRKGXXXXXXXXXXPLDVLEDENEDLGSDSTESSAGGVGGERQREHPFVVTEPGEVARAKKNGLDYLFHLYEQCRVFLLQVQTIAKMGGHKSPTKVTNQVFRYAKKCGASYINKPKMRHYVHCYALHCLDAEASNALRRAYKARGENVGAWRQACYAPLVEIAARHGFDIDAVFAAHPRLSIWYVPTRLRQLCHQARGGHAAAGLPPPPMF
>phytozome_Pahal_G02162 
MDPNDAFSAAHPFRWDLGPPAHAAPAPAPPLPLAPQLGAPRELEDLVAGYGVRPSTVARISELGFTASTLLGMTERELDDMMAALAGLFRWDVLLGERFGLRAALRAERGRVMSLGGRFHAGSTLDAASQEVLSDERDAAGSGGVADDEAGRRMVTGKKQAKKGAAAARKGKKARRKKELRPLDVLGDENDGDEDGGGGSESTESSAGGGGGGGERQREHPFVVTEPGEVARAKKNGLDYLFHLYEQCRVFLLQVQSIAKLSGHKAPTKVTNQVFRYAKKCGASYINKPKMRHYVHCYALHCLDEEASNALRRAYKARGENVGAWRQACYAPLVEIAARHGFDVDAVFAAHPRLAIWYVPTRLRQLCHQARGSQHAAAGLPPPPMF
>phytozome_Pp3c13_8760 
MGQMGFTLSTLINMKDEEVDFVIKSMIEEYHLDLLMGEQFGIKAAVRAKRRLVEEEMEQQRMDLAARSNEKKRRLEESSDGLLLKDGNGSLEALGLLGLTDPDSDSEGKKVAKRRQRKRRSKEVGEDGEERPREHPFIVTEPGEPAKGKKNGLDYLFDLYEQCGKFLEEVQHIAKEKGEKCPSKVTNEVFRHAKLTGAGYINKPKMRDYVHCYALHCLDVETSNNLRKEYKERGENVGAWCQACYFPLVKLARQNEWDIDDLFNRNDKLRIWYVPTKLRQLCHIERMKHGE
>phytozome_Pp3c3_11670 
MVQAEPTALLYKRPDGTALAGRESRRLKELFKDFGVQPSTVTVMGQMGFTLSTLINMKDEEVDFVIKSMIEEYHLDLLMGEQFGIKAAVRAKRRLVVEELEQQRMDMAALSNEKKRRLEEPSDGLLLKDGNGSLEALGLLGLTDPDSDSEGKKAAKRRQRKRRSKEVGDDGEERPREHPFIVTEPGEPAKGKKNGLDYLFDLYEQCGKFLEEVQHIAKEKGEKCPSKVTNEVFRHAKLTGAGYINKPKMRDYVHCYALHCLDVETSNNLRKEFKERGENVGAWCQACYFPLVTLARQNEWDIDDLFNQNDKLRIWYVPTKLRQLCHIERMKHGE
>phytozome_Prupe_5G140700 
MDPDAFSASLFKWDLRGMVVPPSRAQLEAAVTPQAAAAAAAYAAVRPQRELGGLEDLFQAYGVRYYTAAKIAELGFTVNTLLDMRDGELDDMMSSLSQIFRWDLLVGERYGIKAAVRAERRRLDDEDSRRRHTFSGDTTTNALDALSQEGLSEEPVQQEKEMVGSGGGAAWEVVAAAAGEKRKKQRRTRKGQYRNFNGIRRGHNNNDHNEGVDNGDDNDLDDMNGHGNGGGGGLLSERQREHPFIVTEPGEVARGKKNGLDYLFHLYEQCRDFLIQVQNIAKERGEKCPTKVTNQVFRFAKKAGASYINKPKMRHYVHCYALHCLDEEASNALRRVFKERGENVGAWRHACYKPLVAIAAGQGWDIDAIFNSHPRLSIWYVPTKVRQLCHTERNNATASSSASGGDGGGRDHLPY
>phytozome_Potri_015G106900 
MDPEAFTASLFKWDTRAMVPHPNRLLEMVPPPQQPPAAAFAVRPRELCGLEELFQAYGIRYYTAAKIAELGFTVNTLLDMKDEELDEMMNSLSQIFRWDLLVGERYGIKAAVRAERRRLDEEDPRRRQLLSGDNNTNTLDALSQEGFSEEPVQQDKEAAGSGGRGTWEAVAAGERKKQSGRKKGQRKVVDLDGDGEHGGAICERQREHPFIVTEPGEVARGKKNGLDYLFHLYEQCRDFLIQVQSIAKERGEKCPTKVTNQVFRYAKKAGASYINKPKMRHYVHCYALHCLDEDASNALRRAFKERGENVGAWRQACYKPLVAIASRQGWDIDSIFNAHPRLAIWYVPTKLRQLCYAERNSATSSSSVSGTGGHLPF
>phytozome_Pavir_Gb00795 
MDPNDAFSAAHPFRWDLGPPAHAAPPPPQPAPQLPLAPPVGAPRELEDLVVGYGVRPSTVARISELGFTASTLLGMTERELDDMMAALAGLFRWDVLLGERFGLRAALRAERGRVMSLGGRFHAGSTLDAASQEVLSDERDAAGSGGVADDAGRRIVTGKKQAKKGAAAARKGKKARRKKELRPLDVLGDENDGDEDGGGGSESTESSAGGGGGGGERQREHPFVVTEPGEVARAKKNGLDYLFHLYEQCRVFLLQVQSIAKLGGHKAPTKVTNQVFRYAKKCGASYINKPKMRHYVHCYALHCLDEEASNALRRAYKARGENVGAWRQACYAPLVEIAARHGFDVDAVFAAHPRLAIWYVPTRLRQLCHQARGGQHAAAGLPPPPMF
>phytozome_Pavir_Ga00621 
MDPNDAFSAAHPFRWDLGPPAHAAPAPPPPPLAPQVGAPRELEDLVAGYGVRPSTVARISELGFTASTLLGMTERELDDMMAALAGLFRWDVLLGERFGLRAALRAERGRVMSLGGRFHAGSTLDAASEEVLSDERDAAGSGGVAEDEAGRRMVTGKKQAKKGAAGTRKGKKARRKKELRPLDVLGDENDGDEDGGGGGGSESTESSAGGRGGGGERQREHPFVVTEPGEVARAKKNGLDYLFHLYEQCRVFLLQVQSIAKLGGHKAPTKVTNQVFRYAKKCGASYINKPKMRHYVHCYALHCLDEEASNALRRAYKARGENVGAWRQACYAPLVEIAARHGFDVDAVFAAHPRLAIWYVPTRLRQLCHQARGAQHAAAAGLPPPPMF
>phytozome_Phvul_009G160900 
MDPDAFTASLFKWDPRTVLPAAPPPRPPPPLLDYAVAPPPVAPAYHLARAAPRELGGLEELFQAYGIRYYTAAKIAELGFTVSTLVDMKDEELDDMMNSLSQIFRWDLLVGERYGIKAAVRAERRRIDDDEIKRRNSNLLSTDTTTTNALDALSQEGLSEEPVVQREKEAVGSGGGSTWEVVAAEERRKQQRRRRTRMKANLQQEENEDVEDEEGEENEEGNNNSGGGCERQREHPFIVTEPGEVARGKKNGLDYLFHLYEQCREFLMQVQAIAKDRGEKCPTKVTNQVFRYAKKAGASYINKPKMRHYVHCYALHCLDEDVSNELRRAFKERGENVGAWRQACYKPLVAIAARQGWDIDAIFNAHPRLSIWYVPTKLRQLCHAERNSAAASSSVSVGSAHLPF
>phytozome_Rcomm_30147_m014401 
MDPEAFTASLFKWDPRTVVAPPNRLLEAVAPPPQPAAAGYSVRPRELCGLEELFQAYGIRYYTAAKIAELGFTVNTLLNMKDEELDEMMNSLSQIFRWDLLVGERYGIKAAVRAERRRLEEEEDSRRRLLISGDTNTLDALSQEGLSEEPVQQEKEAAGSGGGGTWEVVAGGGERTKQQQQRRRKGQRKAVDIDNDEENENDENGGGGYERQREHPFIVTEPGEVARGKKNGLDYLFHLYEQCRDFLIQVQNIAKERGEKCPTKVTNQVFRYAKKAGASYINKPKMRHYVHCYALHCLDEEASNALRRAFKERGENVGAWRQACYKPLVAIAARQGWDIDAIFNAHPRLAIWYVPTKLRQLCHAERNSATASSSVSGGGGDHLPF
>phytozome_Sobic_006G201600 
MDPNDAFSAAHPFRWDLGPPAHAAPPPPPPPQPAPAPAPQLPPHAPLVYAAPRELEDLVAGYGVRPSTVARISELGFTASTLLGMTERELDDMMAALAGLFRWDVLLGERFGLRAALRAERGRVMSLGGRFHTGSTLDAASQEVLSDERDAAASGGTVMAGKKKGNKGVGSRKGKKARRKKELRPLDVLGDENDGDEDGGGGSESTESSAGGSGGGERQREHPFVVTEPGEVARAKKNGLDYLFHLYEQCRVFLLQVQSIAKLGGHKSPTKVTNQVFRYAKKCGASYINKPKMRHYVHCYALHCLDEEASNALRRAYKARGENVGAWRQACYAPLVEIAARHGFDIDAVFAAHPRLAIWYVPTRLRQLCHQARGNHAHVHAAAGFPPPPMF
>phytozome_Sphfalx0058s0021 
MAGKENRRLKELFKEFGVQPATLALMGQMGFTVSTLMNMKDDEVDFIIKSMIEEYHLELLVGEQFGIKAAVRAKRRALDEEVEQQRLDIVARTGDRKISPDDPTSETLLLKDGLGTPRDALGLLGLTDQGSDSENIKVAKKKQKKRRSKEVGEDGQERPREHPFIVTEPGEPAKGKKNGLDYLFDLYEQCGKFLEEVQQIAKEKGEKCPTKVTNEVFRHAKLTGAGYINKPKMRDYVHCYALHCLDMEQSNALRKVYKERGENVGQWCQACYYPLVSLARGNEWDIDDLFNRNEKLRIWYVPTKLRQLCHIERIKHGE
>phytozome_Sphfalx0193s0016 
MDTMTHKDNPLAYEFFTGMPRREGKTLEELFENYGVRHHTLAKMSDMGFTVNTLIRMTEQELDEVIQTMVENFHIELLFGERYGVKAAIRAEKKAIEDEAERQRIMSFGSKSEKKRKLEGRSLAASKEVARINDIRMNNNMLLPPESLGQVGPVNLNLKEPSLLHTQGHNSLGTVGLLDLPDDDPSSDSSQHQKVGKKRQKRRQLKELGEDGEDRPREHPFIVSEPGDIVRGKKNGLDYLFDLYEQCGKFLVECQQISKEKGEKCPIKVTNQVFRHAKHAGAGYINKPKMRHYVHCYALHCLDTEQSNAIRKVYKERGENVGAWRQACYWPLVSMARANGWDIEGLFNRNERLKIWYVPTKLRQLCHFERTKHGE
>phytozome_Sphfalx0006s0384 
MAGRENRRLKELFKEFGVQPATLAVMAQMGFTVSTLMNMKDDEVDFVIKSMIEEYHLELLVGEQFGIKAGVRAKRRALDEEMEQQRLDMLARNGDRKMNSADEPPESLLLKDGLGPPRDSIGLLGFTNHPGGSDSEDKKLVARKKQKKRHSKEFGEDGEERPREHPFIVTEPGEPAKGKKNGLDYLFDLYEQCGKFLEEVQQIAKEKGEKCPTKVTNEVFRHAKLTGAGYINKPKMRDYVHCYALHCLDMEQSNALRKVYKERGENVGQWCQACYYPLVLLARGNGWDIDDLFNRNEKLRIWYVPAKLRHLCHMERIKHGE
>phytozome_Sphfalx0294s0013 
MNTMAQKDNPLAYEFFTGMPRRETRTLEDLFDNYGVRHQTLAKISDMGFTVNTLIRMTEQELDDVIQTMVENFHIELLFGERYGLKAAVRAEKKAIEDEAERQRTMSFSSKSEKKRRLEGGPLVALKEVGRMNDVRMNNNTLLLPESLGQVGPLNLNTKEPSLLLAHGHNCLGAVGLLDLPDDDPSSDNSEDQKVGKKKQKRRRMKELGEDGEDRPREHPFIVSEPGDIVRGKKNGLDYLFDLYEQCGKFLEQCQQISKEKGEKCPMKVTNQVFRYAKYTGAGYINKPKMRHYVHCYALHCLDTEQSNAIRKVYKERGENVGAWRQACYLPLVSMARANGWDIEGLFNRNERLRIWYVPTKLRQLCHAERIKHGE
>phytozome_Seita_7G222300 
MDPNDAFSAAHPFRWDLGPPAHAAPAPPPPPPPSLPLAPPVGAPRELEDLVAGYGVRPSTVARISELGFTASTLLGMTERELDDMMAALAGLFRWDVLLGERFGLRAALRAERGRVMSLGGRFHAGSTLDAASQEVLSDERDAAASGGVADDEAGRRMVTGKKQAKKGGAARKGKKARRKRELRPLDVLEDEGDEDGGCASESTESSAGGGGGGGGGERQREHPFVVTEPGEVARAKKNGLDYLFHLYEQCRVFLLQVQSIAKLGGHKAPTKVTNQVFRYAKKCGASYINKPKMRHYVHCYALHCLDEEASNALRRAYKARGENVGAWRQACYAPLVEIAARHGFDVDAVFAAHPRLAIWYVPTRLRQLCHQARGCGSHAAALPPPPMF
>phytozome_Solyc03g118160_1_1 
MDPDAFSASLFKWDPRGAMPPPSRLLEPVAPPQPPPSLPPPPPPQPLPTSSYSIRSTRELGGLEELFQAYGIRYYTAAKIAELGFTVNTLLDMKDEELDDMMNSLSQIFRWDLLVGERYGIKAAIRAEWRRLEEEEARRRGHILSDGGTNVLDALSQEGLSEEPVQQQHEREAAGSGGGGTWEVAAGGGGRMKQRRRKKAGRERRGEEDEETEELGEEDEENMNQGGGGGGISERQREHPFIVTEPGEVARGKKNGLDYLFHLYEQCRDFLIQVQTIAKERGEKCPTKRTSLIGSKSNHYLSYNYVTNQVFRYAKKAGASYINKPKMRHYVHCYALHCLDEDASNALRRAFKERGENVGAWRQACYKPLVAIAARQGWDIDAIFNAHPRLAIWYVPTKLRQLCHSERSNAAAAASSSVSGGVADHLPHF
>phytozome_SapurV1A_2394s0010 
MDPEAFTASLFKWDTRAMVPHPNRLLEMVAPPQQPPAAAFAVRPRELCGLEELFQAYGIRYYTAAKIAELGFTVNTLLDMKDEELDEMMNSLSQIFRWDLLVGERYGIKAAVRAERRRLDEEDPRRRQLLSGDTNTLDALSQEGFSEEPVQQDKEAAGSGGRGTWEAVTAGERKKQPGRKKGHRKVVDLDGDDEHGGAICERQREHPFIVTEPGEVARGKKNGLDYLFHLYEQCRDFLIQVQNIAKERGEKCPTKVTNQVFRYAKKAGASYINKPKMRHYVHCYALHCLDEDASNALRRAFKERGENVGAWRQACYKPLVAIASRQGWDIDSIFNAHPRLAIWYVPTKLRQLCYAERNGATASSSVSGTGVHLPF
>phytozome_Sevir_7G234000 
MDPNDAFSAAHPFRWDLGPPAHAAPAPPPPPPPSLPLAPPVGAPRELEDLVAGYGVRPSTVARISELGFTASTLLGMTERELDDMMAALAGLFRWDVLLGERFGLRAALRAERGRVMSLGGRFHAGSTLDAASQEVLSDERDAAASGGVADDEAGRRMVTGKKQAKKGGAARKGKKARRKRELRPLDVLEDEGDEDGGCASESTESSAGGGGGGGGGERQREHPFVVTEPGEVARAKKNGLDYLFHLYEQCRVFLLQVQSIAKLGGHKAPTKVTNQVFRYAKKCGASYINKPKMRHYVHCYALHCLDEEASNALRRAYKARGENVGAWRQACYAPLVEIAARHGFDVDAVFAAHPRLAIWYVPTRLRQLCHQARGCGSHAAALPPPPMF
>phytozome_Thecc1EG014768 
MDPEAFTTGGFFKWDPRGVVAPTPARLMEAVAPPQPQTAAAVAAAYMGRAPRELGGIEELFQAYGIRYYTAAKIAELGFTVSTLLGMKEEELDEMMNSVSQIFRWELLVGERYGIKAAVRAERRRLEEEDSRRRHLVSGDTTNALDALSQEGLSEEPVQQEKEAAGSGGGGTWEVVVAGGRKKQRRRKGPKKVVEVDNEDELEGAEDDENGDIGGYERQREHPFIVTEPGEVARGKKNGLDYLFHLYEQCREFLIQVQNIAKERGEKCPTKVTNQVFRYAKKAGASYINKPKMRHYVHCYALHCLDEEASNALRRAFKERGENVGAWRQACYKPLVAIAARQGWDIDAIFNAHRRLAIWYVPTKLRQLCHAERNNAAASSSVSGGPDHMAF
>phytozome_Tp57577_TGAC_v2_gene25958 
MDPDAFTASLFKWDPRNVLSTAPPPRPSQILDYTVAPSAAPMSYHPARLPRELGGLEELFQAYGIRYYTAAKIAELGFTVSTLVDMKDDELDDMMNSLSQIFRWDLLVGERYGIKAAIRAERRRLDEEEMKRRGLLSGDTTNTLDALSQEGLSEEPVVQREKEAVGSGGGSTWEVAVVEERRKRQQIRRRRMKMKGNLDHGENEEGEEEDEDNNSGGCGGERQREHPFIVTEPGEVARGKKNGLDYLFHLYEQCREFLIQVQAIAKERGEKCPTKVTNQVFRYAKKAGASYINKPKMRHYVHCYALHCLDEEVSNELRRGFKERGENVGAXXXXXXXXXXXXXXXXXXXXWRSLHVKDGILMQYSTHIRVFPYGTCQQNSVSFVMLRETVLLLRAPSLLEGPTFLSKTACFYSIFISIN
>phytozome_GSVIVT01008655001 
MDPDAFTASLFKWDPRGAVAPPNRLLEALGGLEDLFQEYGVRYYTAAKIAELGFTVSTLLDMKDEELDDMMNSLCQIFRWDLLVGERYGIKAAVRAERRRLDEEESRRRHLLSADTANAIDALSQEGLSEEPVQQEKEAGGSGGVGTWEVVVAGERKKQQRRKKGKTRMGSADDNMNEDDNEGGDEDDDKGSGERGSERQREHPFIVTEPGEVARGKKNGLDYLFHLYEQCRDFLIQVQNIAKERGEKCPTKVTNQVFRYAKKAGASYINKPKMRHYVHCYALHCLDEEASNALRRAFKERGENVGAWRQACYKPLVALAARQGWDIDAIFNAHPRLAIWYVPTRLRQLCHSERSNAAAAAAAAASSCISGGADHLPF
>phytozome_Zosma27g00160 
MDPSDAFSASMFRWDPRTAVGFYGGPPLTSPQQQQQQQHQQMQQVQQQQQQQQAAPISGGGGVVGRLVVVRELDEIFQSYGVRYATVERIRELGFTASTLVGMKDDEIDDMMGTLCHLFRWELLVGERYGIKAAVREERRRVDFTVDGRRNTGAAPASFFRGDSHYILDALSQEGLSEEPVQQDNEAAGSGGEVGGGGHKIKQKQRRGSSSKKSPTQQKPRKQKKVVVLEDDDEDIGDDEDDDGSKSGGCGGSSTGGGERQREHPFIVTEPGEVARGKKNGLDYLFHLFDQCREFLIQVQNQAKENGEKCPSKVTNQVFRYAKKSGASYINKPKMRHYVHCYALHCLDEEVSNELRRTFKERGENVGAWRLACYRPLVLIASHHAWDIDAVFAAHPRLAVWYVPTTLRQLCHHARSNAAVNVNATVSASGAAPPSSSVHHGGCAGNNGLPALF
>phytozome_GRMZM2G180190 
MDPNDAFSAAHPFRWDLGPPAPAAPAPPPPPPPAPQLLPHAPLLSAPRELEDLVAGYGVRPSTVARISELGFTASTLLGMTERELDDMMAALAGLFRWDVLLGERFGLRAALRAERGRVMSLGGRFHTGSTLDAASQEVLSDERDAAASGGLAEGEAGRRMVTAGKKKGKKGVGARKGKKARRKKELRPLDVLDDENDGDEDGGGGGSDSTESSAGGSGGGERQREHPFVVTEPGEVARAKKNGLDYLFHLYEQCRVFLLQVQSLAKLGGHKSPTKVTNQVFRYAKKCGASYINKPKMRHYVHCYALHCLDEEASNALRRAYKARGENVGAWRQACYAPLVEIAARHGFDIDAVFSAHPRLTIWYVPTRLRQLCHQARGSHAHAAAGLPPPPMF
>phytozome_GRMZM2G098813 
MDPNDAFSAAHPFRWDLGPPAHAAPAPAPPPPPLAPLLLPPHAPRELEDLVAGYGVRPSTVARISELGFTASTLLGMTERELDDMMAALAGLFRWDVLLGERFGLRAALRAERGRVMSLGARCFHAGSTLDAASQEALSDERDAAASGGGMAEGEAGRRMVTTTAGKKGKKGVVGTRKGKKARRKKELRPLNVLDDENDGDEYGGGSESTESSAGGSGERQREHPFVVTEPGEVARAKKNGLDYLFHLYEQCRVFLLQVQSIAKLGGHKSPTKVTNQVFRYANKCGASYINKPKMRHYVHCYALHCLDEEASNALRRAYKSRGENVGAWRQACYAPLVEIAARHGFDIDAVFAAHPRLAVWYVPTRLRQLCHQARGSHAHAAAGLPPPPMF
>phytozome_Lsi06G016880_Lagenaria_siceraria 
MDPEALSATLFKWDPRGMVGGGSGAPLPAPLPPYSLRPRELGLGGLEDLFQAYGIRYYTAAKIAELGFTVSTLLDMKDEELEDMMNSLSHIFRWDLLVGERYGIKAAVRAERRRLDDDLDSSRRRHLLSNDTTTNVVLDALSQEGLSEEPVQQEKEAVGSGGGGAWEAVAAAEIRKKQRRRNGSKKKQVMVMEEDHDENEGAGDEEENMEVSERQREHPFIVTEPGEVTNQVFRYAKKAGASYINKPKMRHYVHCYALHCLDEEASNALRSVFKERGENVGAWRQACYKPLVAIAAAQGWDIDAIFNAHPRLAIWYVPTKLRQLCHAERNGSTASTSTSAAPHLPF
>phytozome_CmaCh10G000090_Cucurbita_maxima 
MDPEALSATLFKWDPRGMVGGGSGASLPAPLPPYSLRPRELGLGGLEELFQAYGIRYYTAAKIAELGFTVSTLLDMKDEELEDMMNSLSHIFRWDLLVGERYGIKAAIRAERRRVDDEIDPSRRRHLLSNDTTTNVVLDALSQEGLSEEPVQQEKEVVGSGGGGGAWEAVAAAEMRKKQRRRNVSKKKQVIVMEEDNDETEGGGEEEENMEVSERQREHPFIVTEPGEVARGKKNGLDYLFHLYEQCRQFLIQVQNIAKERGEKCPNKVTNQVFRYAKKAGASYINKPKMRHYVHCYALHCLDEDASNSLRRVFKERGENVGAWRQACYKPLVAIAAAQGWDIDAIFNAHPRLAIWYVPTKLRQLCHAERNSSTASTSAAAAHLPF
>phytozome_CmaCh11G000030_Cucurbita_maxima 
MDPEALSATLFKWDPRGMVGGGGGASLPAPLPPYSLRPRELELGGLEELFQAYGIRYYTAAKIAELGFTVSTLLDMKDEELEDMINSLSHIFRWELLVGERYGIKAAVRAERRRVDDEMDSSRRRHLFSNDTHNNVVMVMEEDHHDETEEGGGEEEDNMEVSERQREHPFIVTEPGEVARGKKNGLDYLFHLYEQCREFLIQVQNIAKERGEKCPTKVTNQVFRYAKKVGASYINKPKMRHYVHCYALHCLDEEASNALRRVFKERGENVGAWRQACYKPLVATAAAQGWDIDAIFNAHPRLAIWYVPTKLRQLCHAERNSAKASTSAAVNHLPF
>phytozome_CmoCh10G000070_Cucurbita_moschata 
MDPEALSATLFKWDPRGVVGGGSGASLPAPLPPYSLRPRELGLGGLEELFQAYGIRYYTAAKIAELGFTVSTLLDMKDEELEDMMNSLSHIFRWELLVGERYGIKAAIRAERRRLDDEIDPSRRRHLLSNDTTTNVVLDALSQEGLSEEPVQQEKEVVGSGGGGGAWEAVAAAEMRKKQRRRNVSKKKQVIVMEEDNEETEGGGEEEENMEVSERQREHPFIVTEPGEVARGKKNGLDYLFHLYEQCRQFLIQVQNIAKERGEKCPNKVTNQVFRYAKKAGASYINKPKMRHYVHCYALHCLDEEASNSLRRVFKERGENVGAWRQACYKPLVAIAAAQGWDIDAIFNAHPHLAIWYVPTKLRQLCHAERNSSTASTSAAAALLPF
>phytozome_CmoCh11G000030_Cucurbita_moschata 
MDPEALSATLFKWDPRGMVGGGGGASLPAPLPPYSLRPRELGLGGLEELFQAYGIRYYTAAKIAELGFTVSTLLDMKDEELEDMINSLSHIFRWELLVGERYGIKAAVRAERRRVDDEMDSSRRRHLFSNDTHNNVVLDALSQEGLSEEPVQQEKEVVGSGGGGTWEAVAAGEMRKKQRKRNGSKKKQVMVMEEDHHDETEEGGGEEEDNMEVSERQREHPFIVTEPGEVARGKKNGLDYLFHLYEQCREFLIQVQNIAKERGEKCPTKVTNQVFRYAKKVGASYINKPKMRHYVHCYALHCLDEEASNALRRVFKERGENVGAWRQACYKPLVATAASQGWDIDAIFNAHPRLAIWYVPTKLRQLCHAERNSAKASTSAAVNHLPF
>phytozome_Cp4.1LG18g09380.1_Cucurbita_pepo 
MDPEALSATLFKWDPRGMVGGGSGASLPAPLPPYSLRPRELGLGGLEELFQAYGIRYYTAAKIAELGFTVSTLLDMKDEELEDMMNSLSHIFRWELLVGERYGIKAAIRAERRRLDDEIDPSRRRHLMSNDTTTNVVLDALSQEGLSEEPVQQEKEVVGSGGGGGAWEAVAAAEMRKKQRRRNVSKKKQVIVMEEDNEETEGGGEEEENMEVSERQREHPFIVTEPGEVARGKKNGLDYLFHLYEQCRQFLIQVQNIAKERGEKCPNKVTNQVFRYAKKAGASYINKPKMRHYVHCYALHCLDEEASNSLRRVFKERGENVGAWRQACYKPLVAIAAAQGWDIDAIFNAHPRLAIWYVPTKLRQLCHAERNSSTASTSAAAALLPF
>phytozome_Cp4.1LG04g16340.1_Cucurbita_pepo 
MDPEALSATLFKWDPRGMVGGGGGASLPAPLPPYSLRPRELGLGGLEELFQAYGIRYYTAAKIAELGFTVSTLLDMKDEELEDMINSLSHIFRWELLVGERYGIKAAVRAERRRVDDEMDSSRRRHLFSNDTHNNVVLDALSQEGLSEEPVQQEKEVVGSGGGGTWEAVAAGEMRKKQRKRNGSKKKQVMVMEEDHHDETEEGGGEEEDNMEVSERQREHPFIVTEPGEVARGKKNGLDYLFHLYEQCREFLIQVQNIAKERGEKCPTKVTNQVFRYAKKVGASYINKPKMRHYVHCYALHCLDEEASNALRRVFKERGENVGAWRQACYKPLVATAAAQGWDIDAIFNAHPRLAIWYVPTKLRQLCHAERNSAKASTSAAVNHLTF
>phytozome_MELO3C026157_Cucumis_melo 
MDPETLSATLFKWEPREMVAGGSGAPLPAPLPPYSLRPRELGLGGLEDLFQAYGIRYYTASKIAELGFTVSTLVDMKDEELEDMMNSLSHIFRWDLLVGERYGIKAAVRAERRRLDDEIESSRRRHLLSNDTTTNVVLDALSQEGLSEEPVQQEKEAVGSGGGGAWEAVAAAEMRKKQRRRNGSKKKQVIALEEDNDENEGAGDEEENMEVSERQREHPFIVTEPGEVARGKKNGLDYLFHLYEQCREFLIQVQNIAKERGEKCPTKVTNQVFRYAKKAGASYINKPKMRHYVHCYALHCLDEEASNALRSVFKERGENVGAWRQACYKPLVTIAGTQGWDIDAIFNAHPRLAIWYVPTKLRQLCHAERNGSTASTSTASAHLPF
>phytozome_Cla019325_Citrullus_lanatus 
MDPEALSATLFKWDPRGMVGGGSGAPLPAPLPPYSLRPRELGLGGLEDLFQAYGIRYYTAAKIAELGFTVSTLLDMKDEELEDMMNSLSHIFRWDLLVGERYGIKAAVRAERRRLDDETDSSRRRHLLSNDNTTNVVLDALSQEGLSEEPVQQEKEAVGSGGGGAWEAVAAAEIRKKQRRKNGSKKKQVMVMEEDHDENEGAGDEEENMEVSERQREHPFIVTEPGEVARGKKNGLDYLFHLYEQCREFLIQVQNIAKERGEKCPTKVTNQVFRYAKKAGASYINKPKMRHYVHCYALHCLDEEASNALRSVFKERGENVGAWRQACYKPLVAIAAAQGWDIDAIFNAHPRLAIWYVPTKLRQLCHAERNGSTASTSAAAPHLPF
>conifer_IOVS_scaffold_2014378_Pseudotsuga_menziesii 
MDPESFSAAFFKWDQRASALAPPQMQRVGGLEAQRVFHDFGVPNAAAATMASNNSVSCRKELNCLEELFRNYGVRYITLTKMVDMGFTVNTLVNMTEQELDDLIDLIRTLVDIYRVELLVGEKYGIKSAIRAEKRRLEEAERKRMEQLFVDVDGKRKIDENALDTLSQEGLSVEEPQGDNAIILSQNNTSASFPLNLNAGMDPVLILQNNCHLGTAVSGLIGMPDTNYGSEQTKTSKKQKRRRSKDSGEDGEERQREHPFIVTEPGELARGKKNGLDYLFDLYEQCGKFLMDVQHIAKERGEKCPTKVTNQVFRHAKHSGAGYINKPKMRHYVHCYALHCLDVEQSNRLRRAYKERGENVGAWRQACYYPLVAMAKDNGWDIEGVFNKHEKLRIWYVPTKLRQLCHLEKS
>conifer_QCGM_scaffold_2006850_Saxegothaea_conspicua 
RKELSCLEELFRNYGVRYITLTKMVEMGFTVNTLVNMTEHELDDVVRTLVDIYRVDLLVGEKYGIKSAIRAERRRLDEAERKKNMELFVDLDGKRKIDENALDTLSQEGLSVEEPQGDNTIILSQNNTSANFPLNLNSGTDPVLILQNNGHLGTGVSGLMGLPDNNYSSDQQQPKTLKKQKRRRSKDSTGGEDGEDRQREHPFIVTEPGELARGKKNGLDYLFDLYEQCGKFLLEVQHLAKERGEKCPTKVTNQVFRHAKHSGAGYINKPKMRHYVHCYALHCLDVEQSNCLRRAYKERGENVGAWRQACYFPLVTMAKENGWDIEGVFNKHEKLRIWYVPTKLRQLCHLERSQ
>conifer_BUWV_scaffold_2009994_Platycladus_orientalis 
RKELSCLEELFKNYGVRCITLSKMVEMGFTANTLVNLTEQELDDVVRIMAEIYSLDLLVGEKYGIKSAVRAERRRLDEAERKKHMELFALMDGKQRKSDENALDTLSQEGLSVEEPNGDNTMILSQNNTYPLNLNTNDHVLLLQNSGHLSTAVSGLMTLPDNNNYCSDEQLKACKKQKRRRSKESGEDGEDRQREHPFIVTEPGELARGKKNGLDYLFDLYEQCGKFLLDVQHIAKERGEKCPTKVTNQVFRHAKHSGAGYINKPKMRHYVHCYALHCLDVEQSNRLRRSYKERGENVGAWRQACYNPLVNMAKENGWDIEGVFNKHEKLRIWYVPTKLRQLCHLERSQQ
>conifer_JBND_scaffold_2070874_Pinus_ponderosa 
RKELNCLEELFRNYGVRYITLTKMVDMGFTVNTLVNMTEQELDDLVRTLVEIYRVELLVGEKYGIKSAIRAEKRRLEEAERKRMEQLFVDVDGKRKIDENALDTLSQEGLSVEEPQGDNAIILSQNNTSANFPLNLNAGMDPVIILQNSGHLGTTVSGLIGMPDTNYGSEQTKACKKQKRRRSKDSGEDGEERQREHPFIVTEPGELARGKKNGLDYLFDLYEQCGKFLLDVQHIAKERGEKCPTKVTNQVFRHAKHSGAGYINKPKMRHYVHCYALHCLDIEQSNRLRRAYKERGENVGAWRQACYYPLVAMAKDNGWDIEGVFNKHEKLRIWYVPTKLRQLCHLEKSKQ
>conifer_MFTM_scaffold_2080570_Pinus_jeffreyi 
RKELNCLEELFRNYGVRYITLTKMVDMGFTVNTLVNMTEQELDDLVRTLVEIYRVELLVGEKYGIKSAIRAEKRRLEEAERKRMEQLFVDVDGKRKIDENALDTLSQEGLSVEEPQGDNAIILSQNNTSANFPLNLNAGMDPVLILQNSGHLGTTVSGLIGMPDTNYGSEQTKACKKQKRRRSKDSGEDGEERQREHPFIVTEPGELARGKKNGLDYLFDLYEQCGKFLLDVQHIAKERGEKCPTKVTNQVFRHAKHSGAGYINKPKMRHYVHCYALHCLDIEQSNRLRRAYKERGENVGAWRQACYYPLVAMAKDNGWDIEGVFNKHEKLRIWYVPTKLRQLCHLEKSKQ
>conifer_AWQB_scaffold_2054234_Picea_engelmanii 
RKELNCLEELFRHYGVRYITLTKMVDMGFTVNTLVNMTEQELDDLIRTLVDIYRVELLVGEKYGIKSAIRAEKRRLDEAERKRMEQLFVDVDGKRKIDENALDTLSQEGLSVEEPQGDNAIILSQNNTSASFPLNLNAGMDPVLILQNSCHLGTTVSGLIGMPDSNYGSEQTKGCKKQKRRRSKDSGEDGEERQREHPFIVTEPGELARGKKNGLDYLFDLYEQCGKFLLDVQHIAKERGEKCPTKVTNQVFRHAKHSGAGYINKPKMRHYVHCYALHCLDVEQSNRLRRAYKERGENVGAWRQACYYPLVAMAKDNGWDIEGVFNKHEKLRIWYVPTKLRQLCHFEKSKQ
>conifer_CGDN_scaffold_2069010_Tetraclinis_sp. 
RKELSCLEELFKNHGVRCITLSKMVEMGFTANTLINLTEQELDDVVRIMAEIYSLDLLVGEKYGIKSAVRAERRRLDDAERKKHMELFAAMDGKQRKSDENALDTLSQEGLSVEEPNGDNTMILSQNNTYPLNLNNGNDHMLLLQNSGHLSTAVSGLMTLPDNNNYCSDQQLKSCKKQKRRRSKESGEDGEDRQREHPFIVTEPGELARGKKNGLDYLFDLYEQCGKFLLDVQHIAKERGEKCPTKVTNQVFRHAKHSGAGYINKPKMRHYVHCYALHCLDVEQSNRLRRSYKERGENVGAWRQACYYPLVDMAKENGWDIEGVFNKHEKLRIWYVPTKLRQLCHLEKSQQ
>conifer_MHGD_scaffold_2073367_Microcachrys_tetragona 
RKELSCLEELFRNYGVRYITLTKMVEMGFTVNTLVNMTELEVDDVVRTLVDIYRVDLLVGEKYGIKSAIRAERRRLDEAERKKNMELFVDLDGKRKIDENALDTLSQEGLSVEEPQGDNTIILSQNNTSASFPLNLNSGTDPVLILQNSGHLGTAVSGLMGLPDNNYSSDQQPKTLKKQKRRRNKDSAGGEDGEDRQREHPFIVTEPGELARGKKNGLDYLFDLYEQCGKFLLEVQHLAKERGEKCPTKVTNQVFRHAKHSGAGYINKPKMRHYVHCYALHCLDCEQSNRLRRAYKERGENVGAWRQACYYPLVTMAKENGWDIEGVFNKHEKLRIWYVPTKLRQLCHLERSQ
>conifer_IIOL_scaffold_2014254_Pinus_parviflora 
RKELNCLEELFRNYGVRYITLTKMVDMGFTVNTLVNMTEQELDDLVRTLVEIYRVELLVGEKYGIKSAIRAEKRRLEEAERKRMEQLFVDVDGKRKIDENALSQEGLSVEEPQGDNAIILSQNNTSASFPLNLNAGMDPVLILQNSGHLGTTVSGLIGMPDTNYGSEQTKACKKQKRRRSKDSGEDGEERQREHPFIVTEPGELARGKKNGLDYLFDLYEQCGKFLLDVQHIAKERGEKCPTKVTNQVFRHAKHSGAGYINKPKMRHYVHCYALHCLDVEQSNRLRRAYKERGENVGAWRQACYYPLVAMAKDNGWDIEGVFNKHEKLRIWYVPTKLRQLCHLEKSKQ
>conifer_NRXL_scaffold_2061938_Metasequoia_glyptostroboides 
RKELSCLEELFRNYGVRYITLAKMVEMGFTVNTLVNMTEQELDDVVRTMVDIYSLDLLVGEKYGIKSAIRAERRRLDEAERKKHMELFADIDGKQRKIDENALDTLSQEGLSVEEPHGDNTIILSQNNNFPLNLNTGTDPVLLLQNSGHLSTAVSGLMTLPDNNYCSDQQFKACKKQKRRRSKESGEDGEDRQREHPFIVTEPGELARGKKNGLDYLFDLYEQCGKFLLDVQHIAKERGEKCPTKVTNQVFRHAKHSGAGYINKPKMRHYVHCYALHCLDVEQSNRLRRTYKERGENVGAWRQACYYPLVDMAKDNGWDIEGVFNKHEKLRIWYVPTKLRQLCHLEKSQ
>conifer_HOUF_scaffold_2109399_Cryptomeria_japonica 
RKELSCLEELFRNYGVRCITLTKMVELGFTANTLVNMTEQELDDVVRILVDIYSLDLLVGEKYGIKSAIRAERRRLDEAERKKHMELFADLDGKQRKIDENALDTLSQEGLSVEEPHGDNTVILSQNNNYPLNLNTGTDPMLLLQNSGHLSTAVSGLMTLPDNNYCNDQQLKACKKQKRRRLKESGEDGEDRQREHPFIVTEPGELARGKKNGLDYLFDLYEQCGKFLLDVQHIAKERGEKCPTKVTNQVFRHAKHSGAGYINKPKMRHYVHCYALHCLDVEQSNRLRRTYKERGENVGAWRQACYYPLVDMAKENGWDIEGVFNKHEKLRIWYVPTKLRQLCHLEKSQQ
>conifer_XMGP_scaffold_2010857_Juniperus_scopulorum 
RKELSCLEELFKNYGVRCITLSKMVEMGFTANTLVNLTEQELDDVVRIMAEIYSLDLLVGEKYGIKSAIRAERRKLDEAERKKHMELFAIMDGKQRKSDENALDTLSQEGLSVEEPNGDNTMILSQNNNYPLNLNTGNDHVLLLQNSGHLSTAVSGLMTLPDNNNYCSDEQLKACKKQKRRRSKESGEDGEDRQREHPFIVTEPGELARGKKNGLDYLFDLYEQCGKFLLDVQHIAKERGDKCPTKVTNQVFRHAKHSGAGYINKPKMRHYVHCYALHCLDVEQSNRLRRSYKERGENVGAWRQACYYPLVDMAKENGWDIEGVFNKHEKLRIWYVPTKLRQLCHLEKSQQ
>conifer_VSRH_scaffold_2010849_Abies_lasiocarpa 
RKELNCLEEFFRNYGVRYITLTKIVDMGFTVNTLVNMTEQELDDLVRTLVDIYRVDLLVGEKYGIKSAIRAEKRRLDEAERKRMEQLFVDIDGKRKIDENALDTLSQEGLSVEEPQGDNAIILSQNNTSASFPLNLNAVTDPVLILQNSCHLGTSVSGLIGLPDTYGSEQTKACKKQKRRRSKDSGEDGEERQREHPFIVTEPGELARGKKNGLDYLFDLYEQCGKFLLDVQHIAKERGEKSPTKVTNQVFRHAKHSGAGYINKPKMRHYVHCYALHCLDVEQSNRLRRAYKERGENVGAWRQACYYPLVAMAKDNGWDIEGVFNKHEKLRIWYVPTKLRQLCHLEKSKQC
>conifer_JZVE_scaffold_2039384_Parasitaxus_usta 
RKELSCLEELFRNYGVRYITLTKMVEMGFTVNTLVNMTEHELDDVVRTLVDIYRVDLLVGEKYGIKSAIRAERRKLDEAERKKNMELFVDMDCKRKIDENALDTLSQEGLSVEEPQGDNTIILSQNNTSASFPLNLNSGTDPVLMLQNSGHLGTAVSGLMGLPDNNYSSDQQQPKTLNKQKRRRNKDSAGGEDGEDRQREHPFIVTEPGELARGKKNGLDYLFDLYEQCGKFLQEVQHLAKERGEKCPTKVTNQVFRHAKHSGAGYINKPKMRHYVHCYALHCLDVEQSNRLRRAYKERGENVGAWRQACYYPLVAMAKENSWDIEGVFNKHEKLRIWYVPTKLRQLCHLER
>conifer_YLPM_scaffold_2012395_Pseudotaxus_chienii 
RKELCCLEELFRNYGVRYITLTKMVEMGFTINTLVNMTEHELDDVVRTLVDIYRIDLLVGEKYGIKSAIRAERRRLDEAERKKNMELFVDMDGKQRKIDENALDTLSQEGLSVEEPHGDNTIILSQNNASASFPLNLNAGSDPVLLLQNSGHLGTAVSGLMGLPDNNNYSSDQQIKACKKQKRRRLKESGEDGEDRQREHPFIVTEPGELARGKKNGLDYLFDLYEQCGKFLLDVQHIAKERGEKCPTKVTNQVFRHAKHSGAGYINKPKMRHYVHCYALHCLDVEQSNRLRRAYKERGENVGAWRQACYYPLVAMAKENGWDIEGVFNKHEKLRIWYVPTKLRQLCHLEKS
>conifer_HQOM_scaffold_2009718_Torreya_nucifera 
RKELSCLEDLFRNYGVRYITLTKMVEMGFTVNTLVHMTEQELDDVVRTLVDIYRLDLLVGEKYGIKSAIRAERRRLDEAERKKNMELFVDMDGKQRKIDENALDTLSQEGLSVEEPHGDNTIILSQNNASASFPLNLNAGTDPVLILQNSGHLGNAVSGLMGLPDNNNYSSDQQLKACKKQKRRRSKESGEDGEDRQREHPFIVTEPGELARGKKNGLDYLFDLYEQCGKFLLDVQHIAKERGEKCPTKGVLTNQVFRHAKHSGAGYINKPKMRHYVHCYALHCLDVEQSNRLRRAYKERGENVGAWRQACYYPLVAMAKENGWDIEGVFNKHEKLRIWYVPTKLRQLCHLEKSQQ
>conifer_QCGM_scaffold_2013765_Saxegothaea_conspicua 
PPPPPFEFVIPLNARKELNSLEELFREYGVRFLTMAKMTEMGFTANTLINMTEEEIDDLMKTLVEIYRMDLLLGERYGIKSAIRAEKKKLQDSLELQRLELLSEAERKRIQDDQNNFAAAMTSEGTSKDLRANDALIFPESTSAEHAPMNISTCKDGLLIQNHNNGNLCGSGLIGVGEHSSESDERKMDSNKQKRRRSKEAGEDGEDRPREHPFIVTEPGELARGKKNGLDYLFDLYEQCGKFLQEVQRIAKERGEKCPTKVTNQVFRHAKHTGAVYINKPKMRHYVHCYALHCLDSEQSNHLRRIYKERGENVGAWRQACYFPLVAIARENNWDIEGVFNRNEKLKIWYVPTKLRQLCHMERSKE
>conifer_DZQM_scaffold_2014168_Pinus_radiata 
RKELNCLEELFRNYGVRYITLTKMVDMGFTVNTLVNMTEQELDDLVRTLVEIYRVELLVGEKYGIKSAIRAEKRRLEEAERKRMEQLFVDVDGKRKIDENALDTRKASVEEPQGDNAIILSQNNTSANFPLNLNAGMDPVLILQNSGHLGTTVSGLIGMPDTNYGSEQTKACKKQKRRRSKDSGEDGEERQREHPFIVTEPGELARGKKNGLDYLFDLYEQCGKFLLDVQHIAKERGEKCPTKVTNQVFRHAKHSGAGYINKPKMRHYVHCYALHCLDIEQSNRLRRAYKERGENVGAWRQACYYPLVAMAKDNGWDIEGVFNKHEKLRIWYVPTKLRQLCHLEKSKQ
>conifer_MHGD_scaffold_2073317_Microcachrys_tetragona 
PPPPPPAPPFEFVIPINARKELNSLEELFREYGVRYLTMAKMTEMGFTANTLINMTEEEIEDLMKTLVEIYRMDLLLGERYGIKSAIRAEKKRLQDGLELQRLELLSEAERKRIQDDQNTFAAAMTSEGTSKDLRANDALIFPEGTSAEHAPINISTCKDGLIIHDHNNGNLCGSGLIGIGEHSSESDERKMDSNKQKRRRLKEAGEDGEDRPREHPFIVTEPGELARGKKNGLDYLFDLYEQCGKFLLEVQRIAKERGEKCPTKVTNQVFRHAKHTGAVYINKPKMRHYVHCYALHCLDSEQSNHLRRIYKERGENVGAWRQACYYPLVAIARENNWDIEGVFNRNEKLKIWYVPTKLRQLCHMERSKEC
>conifer_AUDE_scaffold_2060787_Widdringtonia_cedarbergensis 
RKELKSLEELFREYGVRYLTMAKMTEMGFTANTLVNMTEEEVDDLMKTLVEIYRMDLLLGERYGIKSAIRAEKKRLQDSLEMQKLELLSEAERKRIQDDQNTFAVAMISEGTSKDVRGSDQLILPESGSADHAPLNINSCKDDLIIPYNNGGNLCGSGLMGMTEHSSESDERKMDSSKQKRRRSKETGEDGEDRPREHPFIVTEPGELARGKKNGLDYLFDLYEQCGKFLLEVQRISKERGEKCPTKVTNQVFRHAKYTGAVYINKPKMRHYVHCYALHCLDSEQSNHLRRVYKERGENVGAWRQACYYPLVAIARENNWDIEGVFNRNEKLKIWYVPTKLRQLCHMERSKEC
>conifer_YFZK_scaffold_2000809_Sciadopitys_verticillata 
RKELKSLEELFREYGVRYLTMAKMTEMGFTANTLINMTEEEIDDLMKTMVEIYRMDLLLGERYGIKSAIRAEKKRLQDSLEMQRLELLSEAERKRILDDQTTFAAAITSEGTSKELRANDALIFPECASADQAPMNINTCKDGIIIQNRNNGNLCGSGLLGIPEHSSESDERKMDTNKQKRRRSKEAGEDGEDRPREHPFIVTEPGELARGKKNGLDYLFDLYEQCGKFLLEVQRIAKERGEKCPTKVTNQVFRHAKHTGAVYINKPKMRHYVHCYALHCLDNEQSNHLRRIYKERGENVGAWRQACYYPLVAIARENNWDIEGIFNRNEKLKIWYVPTKLRQLCHMERSKEC
>conifer_OWFC_scaffold_2052235_Halocarpus_bidwillii 
RYITLTKMVEMGFTVNTLVNMTEHEVDDVVRTLVDIYRVDLLVGEKYGIKSAIRAERRRLDEAERKKNMELFADLDGKRKIDENALDTLSQEGLSVEEPQGDNTIILSQNTTSASFPLNLNSGTDPVLILQNSGHLGTAVSGLMGLPDNNYSSDQQPPKTSNKQKRRRNKDSTGEDGEDRQREHPFIVTEPGELARGKKNGLDYLFDLYEQCDKFLLEVQHLAKERGEKCPTKVTNQVFRHAKHSGAGYINKPKMRHYVHCYALHCLDVEQSNRLRRAYKERGENVGAWRQACYYPLVAMAKDNGWDIEGVFNKHEKLRIWYVPTKLRQLCHLER
>conifer_XTZO_scaffold_2010717_Araucaria_rulei 
RKELSCLEDLFRNYGVRSITLTKMFEMGFTVNTLVNLTEHELDDVVRILADICRLDLLVGEKYGIKSAIRSERRRLDEAERKKNMDLFVDMDSKRKIDENNAMDTLSQEGLSVEEPQGDNAIILSQNNNSASFPLNLNAGTDPVLILENSGHLGTAVSGLMGLPDNNYNSDQQHLKTSKKQKRRRCKETGEDGEDRQREHPFIVTEPGELARGKKNGLDYLFDLYEQCGKFLLEVQHIAKERGEKCPTKVTNQVFRHAKHSGAGYINKPKMRHVHCYALHCLDVEQSNRLRRSYKERGENVGAWRQACYYPLVAMARENGWDIEGVFNKHEKLRIWYVPTKLRQLCHLERSQQ
>conifer_OWFC_scaffold_2052558_Halocarpus_bidwillii 
PMSARKELNSLEELFREYGVRYLTMAKMTEMGFTSNTLINMTEEEIDDLMKTLLEIYRMDLLLGERYGIKSAIRAEKKRLQDSLELQRLELLSEAERKRIQDDQNTFAAAMTSEGTSKDLRANDALIFPESTSAEHAPMNISTCKDGLIIQNHNNGNLCGSGLIGMGEHSSESDERKMDSNKQKRRRSKEAGEDGEDRPREHPFIVTEPGELARGKKNGLDYLFDLYEQCGKFLLEVQRIAKERGEKCPTKVTNQVFRHAKHTGAVYINKPKMRHYVHCYALHCLDSDQSNHLRRIYKERGENVGAWRQACYYPLVAIARESNWDIEGVFNRNEKLKIWYVPTKLRQLCHMERSKEC
>conifer_HILW_scaffold_2018837_Acmopyle_pancheri 
RKELNSLEELFREYGVRYLTMAKMTEMGFTANTLINMTEEEIDDLMKTLVEIYRMDLLLGERYGIKSAIRAEKKKLQDSLELQKLELLSEAERKRIQDDQNTFGAAMTSEGTSKDLRANDALIFPESTSADHAPMNVNTCKDGLIIQNHNNGNLCGPGLIGIGEHSSESDERKMDSNKQKRRRSKEAGEDGEDRPREHPFIVTEPGELARGKKNGLDYLFDLYEQCGKFLLEVQRMAKERGEKCPTKVTNQVFRHAKHTGAVYINKPKMRHYVHCYALHCLDSEQSNHLRRIYKERGENVGAWRQACYYPLIDIARENNWDIEGVFNRNEKLKIWYVPTKLRQLCHMERSKEC
>conifer_FHST_scaffold_2061955_Taxodium_distichum 
TLAKMVELGFTANTLVNMTEQELDDVVRILVDIYSLDLLVGEKYGIKSAVRAERRRLDEAERKKHMELFADIDGKQRKIDENALDTLSQEGLSVEEPHGDNTVILSQNNNYPLNLNTGTDPMLLLQNSGHLSTAVSGLMTLPDNNYCNDQQLKACKKQKRRRLKESGEDGEDRQREHPFIVTEPGELARGKKNGLDYLFDLYEQCGKFLLDVQHIAKERGEKCPTKVTNQVFRHAKHSGAGYINKPKMRHYVHCYALHCLDVEQSNRLRRTYKERGENVGAWRQACYYPLVDMAKENGWDIEGVFNKHEKLRIWYVPTKLRQLCHLEKSQ
>conifer_UEVI_scaffold_2060902_Fokienia_hodginsii 
RKELKSLEELFREYGVRYLTMAKMTEMGFTANTLINMTEEEVDDLMKTLVEIYRMDLLLGERYGIKSAIRAEKKRLQDSLEMQKLELLSEVERKRIQDDQNTFAVAMASEGTSKEVRASDQLILPESASADHAPLNINTCKGGLIIPYNNGNLCGSGLMGMPEHSSESDERKIDSSKQKRRRSKETGEDGEDRPREHPFIVTEPGELARGKKNGLDYLFDLYEQCGKFLLEVQRISKERGEKCPTKVTNQVFRHAKYTGAVYINKPKMRHYVHCYALHCLDSEQSNHLRRIYKERGENVGAWRQACYYPLVAIARENNWDIEGVFNRNEKLKIWYVPTKLRQLCHMERSKEC
>conifer_XTZO_scaffold_2014255_Araucaria_rulei 
RKELKSLEELFREYGVRYLTMAKMTEMGFTANTLVNMTEEEIDDLMKTLVEIYRMDLLLGERYGIKSAVRAEKKRLQDSLEIQRLELLSEAERKRIQEDQTTFAAAMTSEGTSKELRTNDPLIFPESTSADHAPMNINTCKDGLIIQNHNHRNLCGSGLIGIPEHSSESDERKMDTNKQKRRRSKEAGEDGEDRPREHPFIVTEPGELARGKKNGLDYLFDLYEQCGKFLLEVQRIAKERGEKCPTKVTNQVFRHAKHTGAVYINKPKMRHYVHCYALHCLDSEQSNHLRRIYKERGENVGAWRQACYYPLVAIARENNWDIEGVFNRNDKLKIWYVPTKLRQLCHMERSKEC
>conifer_XQSG_scaffold_2053228_Microbiota_decussata 
LSKMVEMGFTANTLVNLTEQELDDVVRIMAEIYSLDLLVGEKYGIKSAVRAERRRLDEAERKKHMELFAIMDGKQRKSDENALDTLSQEGLSVEEPNGDNTMILSQNNTYPLNLNTSDHMLLLQNSGHLSTAVSGLVTLPDNNNYCSDQQLKACKKQKRRRSKESGEDGEDRQREHPFIVTEPGELARGKKNGLDYLFDLYEQCGKFLLDVQHIAKERGEKCPTKVTNQVFRHAKHSGAGYINKPKMRHYVHCYALHCLDVEQSNRLRRSYKERGENVGAWRQACYYPLVDMAKENGWDIEGVFNKHEKLRIWYVPTKLRQLCHLEKSQQ
>conifer_IIOL_scaffold_2014025_Pinus_parviflora 
RKELKSLEDLFKEYGVRYLTLAKMTEMGFTANTLVNMTEEEIEDLMKTLVELYHMDLLIGERYGIKSAIRAEKKRLQDSLEMQRLEILSEAERKRMLHDDHNTFAAAMASEGTSKELRANDPLIFPESTSADHAPMNIGSCKDSTLILQNSNQAQFCGSGLIGVPEHSSESDERKADTNKQKRRRSKEPGEDGEDRPREHPFIVTEPGELARGKKNGLDYLFDLYEQCGKFLLEVQRIAKEKGEKCPTKVTNQVFRHAKHNGAVYINKPKMRHYVHCYALHCLDSEQSNHLRRIYKERGENVGAWRQACYYPLVAIARENNWDIEGIFNRNEKLKIWYVPTKLRQLCHMERSKEC
>conifer_NPRL_scaffold_2009042_Cathaya_agryrophylla 
RKELKSLEDLFREYGVRYSTLAKLTEMGFTANTLVNMTEEEIEDLMKTLIEIYHVDLLIGERYGIKSAIRAEKKRLQDSLEMQRLEILSEAERKRILHDDQNTFAAALASEGTSKDLRANDPLIFPESTSADHAPMNIASCKDSTLILQNSNQAQFGGSGLIGMPEHSSESDERKADTNKQKRRRSKEPGEDGEDRPREHPFIVTEPGELARGKKNGLDYLFDLYEQCGKFLLEVQRIAKEKGEKCPTKVTNQVFRHAKHNGAVYINKPKMRHYVHCYALHCLDSEQSNHLRRLYKERGENVGAWRQACYFPLVAIARENNWDIEGIFNRNEKLKIWYVPTKLRQLCHMERSKEC
>conifer_GGEA_scaffold_2013916_Cedrus_libani 
RKELKSLEDLFREYGVRYSTLAKMTEMGFTANTLVNMTEEEIEDLMKTLVEIYHMDLLIGERYGIKSAIRAEKKRLQDSLEMQRLEILSEAERKRILQDDQNTFAAAMASEGTSKELKANDPLIFPESTSADHAPMNITGCKDSTLILQNSNQAQFCGSGLIGMPEHSSESDERKADTNKQKRRRSKEPGEDGEDRPREHPFIVTEPGELARGKKNGLDYLFDLYEQCGKFLLEVQRIAKEKGEKCPTKVTNQVFRHAKHNGAVYINKPKMRHYVHCYALHCLDSEQSNHLRRLYKERGENVGAWRQACYYPLVAIARESNWDIEGIFNRNEKLKIWYVPTKLRQLCHMERSKEC
>conifer_JBND_scaffold_2002247_Pinus_ponderosa 
KKELKSLEDLFKEYGVRYVTLAKMTEMGFTANTLVNMTEEEIEDLMKTLVELYHMDLLIGERYGIKSAIRAEKKRLQDSLEMQRLEILSEAERKRILHDDQNTFAAAMASEGTSKELRANDPLIFPESTSADHAPMNIASCKDSTLILQNSNQAQFCGSGLIGVPEHSSESDERKADTNKQKRRRSKEPGEDGEDRPREHPFIVTEPGELARGKKNGLDYLFDLYEQCGKFLLEVQRIAKEKGEKCPTKVTNQVFRHAKHNGAVYINKPKMRHYVHCYALHCLDSEQSNHLRRLYKERGENVGAWRQACYYPLVAIARENNWDIEGIFNRNEKLKIWYVPTKLRQLCHMERSKEC
>conifer_MFTM_scaffold_2012539_Pinus_jeffreyi 
RKDLKSLEDLFKEYGVRYVTLAKMTEMGFTANTLVNMTEEEIEDLMKTLVELYHMDLLIGERYGIKSAIRAEKKRLQDSLEMQRLEILSEAERKRILHDDQNTFAAAMASEGTSKELRANDPLIFPESTSADHAPMNIASCKDSTLILQNSNQAQFCGSGLIGVPEHSSESDERKADTNKQKRRRSKEPGEDGEDRPREHPFIVTEPGELARGKKNGLDYLFDLYEQCGKFLLEVQRIAKEKGEKCPTKVTNQVFRHAKHNGAVYINKPKMRHYVHCYALHCLDSEQSNHLRRLYKERGENVGAWRQACYYPLVAIARENNWDIEGIFNRNEKLKIWYVPTKLRQLCHMERSKEC
>conifer_DZQM_scaffold_2011550_Pinus_radiata 
RKDLKSLEDLFKEYGVRYVTLAKMTEMGFTANTLVNMTEEEIEDLMKTLVELYHMDLLIGERYGIKSAIRAEKKRLQDSLEMQRLEILSEAERKRILHDDQNTFAAAMASEGTSKELRANDPLIFPESTSADHAPMNIASCKDSTLILQNSNQAQFCGSGLIGVPEHSSESDERKADTNKQKRRRSKEPGEDGEDRPREHPFIVTEPGELARGKKNGLDYLFDLYEQCGKFLLEVQRIAKEKGEKCPTKVTNQVFRHAKHNGAVYINKPKMRHYVHCYALHCLDSEQSNHLRRLYKERGENVGAWRQACYYPLVAIARENNWDIEGIFNRNEKLKIWYVPTKLRQLCHMERSKEC
>conifer_GAMH_scaffold_2010724_Tsuga_heterophylla 
RKELKSLEDLFREYGVRYSTLAKMTEMGFTANTLVNMTEEEIEDLMKTLVEIYHMDLLIGERYGVKSAIRAEKKRLQDSLEMQRLEILSEAERKRILHDEQNTFAAAMASEGTSKELRANDPLIFPESTSADHAPMNIASCKDSTLILQNSNQAQFCGSGLIGMPEHSSESDERKADTNKQKRRRSKEPGEDGEDRPREHPFIVTEPGELARGKKNGLDYLFDLYEQCGKFLLEVQRIAKEKGEKCPTKVTNQVFRHAKHNGAVYINKPKMRHYVHCYALHCLDSEQSNHLRRIYKERGENVGAWRQACYYPLVAIARENNWDIEGIFNRNEKLKIWYVPTKLRQLCHMERSKEC
>conifer_JUWL_scaffold_2004539_Keteleeria_evelyniana 
RKELKSLEDLFREYGVRYSTLAKMTEMGFTAHTLVNMTEEEIEDLMKTLVEIYHMDLLIGERYGVKSAIRAEKKRLQDSLEMQRLEILSEAERKRILHDDQNTFAVAMASEGTSKELRANDPLIFPESTSTDHAPMNIASCKDSTLILPNSNQAQFCGSGLIGMPEHSSESDERKADTNKQKRRRSKEPGEDGEDRPREHPFIVTEPGELARGKKNGLDYLFDLYEQCGKFLLEVQRIAKEKGEKCPTKVTNQVFRHAKHNGAVYINKPKMRHYVHCYALHCLDSEQSNHLRRIYKERGENVGAWRQACYYPLVAIARENNWDIEGIFNRNEKLKIWYVPTKLRQLCHMERSKEC
>conifer_VSRH_scaffold_2057911_Abies_lasiocarpa 
RKELKSLEDLFREYGVRYSTLVKMTEMGFTANTLVNMTEEEIEDLMKTLVEIYHMDLLIGERYGVKSAIRAEKKRLQDSLEMQRLEILSEAERKRLLHDDQNTFAVAMASEGTSKELRANDPLIFPESTSADHAPMNIASCKDSTLILQNSNQAQFCGSGLIGMPEHSSESDERKADTNKQKRRRSKEPGEDGEDRPREHPFIVTEPGELARGKKNGLDYLFDLYEQCGKFLLEVQRIAKEKGEKCPTKVTNQVFRHAKHNGAVYINKPKMRHYVHCYALHCLDSEQSNHLRRIYKERGENVGAWRQACYYPLVAIARENNWDIEGIFNRNEKLKIWYVPTKLRQLCHMERSKEC
>conifer_AQFM_scaffold_2082029_Pseudolarix_amabilis 
RKELKSLEDLFREYGVRYSTLAKMTEMGFTANTLVNMTEEEIEDLMKTLVEIYHMDLLIGERYGVKSAIRAEKKRLQDSLEMQRLEILSEAERKRILHDDQNTFAAAMASEGTSKELRANDPLIFPESTSADHAPMNIASCKDSTLILQNSNQAQFCGSGLIGMPEHSSESDERKADTNKQKRRRSKEPGEDGEDRPREHPFIVTEPGELARGKKNGLDYLFDLYEQCGKFLFEVQRIAKEKGEKCPTKVTNQVFRHAKHNGAVYINKPKMRHYVHCYALHCLDSEQSNHLRRIYKERGENVGAWRQACYYPLVAIARENNWDIEGIFNRNEKLKIWYVPTKLRQLCHMERSKEC
>conifer_AREG_scaffold_2003789_Nothotsuga_longibracteata 
RKELKSLEDLFREYGVRYSTLAKMTEMGFTANTLVNMTEEEIEDLMKTLVEIYHMDLLIGERYGVKSAIRAEKKRLQDSVEMQRLEVLSEAERKRILHDEQNTFAAAMTSEGTSKELRANDPLIFPESTSADHAPMNIASCKDSTLILQNSNQAQFCGSGLIGMPEHSSESDERKADTNKQKRRRSKEPGEDGEDRPREHPFIVTEPGELARGKKNGLDYLFDLYEQCGKFLLEVQRIAKEKGEKCPTKVTNQVFRHAKHNGAVYINKPKMRHYVHCYALHCLDGEQSNHLRRIYKERGENVGAWRQACYYPLVAIARENNWDIEGIFNRNEKLKIWYVPTKLRQLCHMERSKEC
>conifer_IOVS_scaffold_2002485_Pseudotsuga_menziesii 
RKELKSLEDLFREYGVRYSTLAKMTEMGFTANTLVNMTEEEIEDLMKTLIEIYHMDLLIGERYGIKSAIRAEKKRLQDSLEMQRLEILSEAERKRILHDDQNTFAAPLASEGTSKELRGNDPLIFPESTSADHAPMNIASCKDSPLILQNSNQAQFCSSGLIGMPEHSSESDERKADTNKQKRRRSKEPGEDGEDRPREHPFIVTEPGELARGKKNGLDYLFDLYEQCGKFLLEVQRIAKEKGEKCPTKVTNQVFRHAKHNGAVYINKPKMRHYVHCYALHCLDSEQSNHLRRIYKERGENVGAWRQACYYPLVAIARENNWDIEGIFNRNEKLKIWYVPTKLRQLCHMERSKEC
>conifer_AWQB_scaffold_2053575_Picea_engelmanii 
RKELKSLEDLFREYGVRYSTLAKMTEMGFTANTLVNMTEEEIEDLMKTLVEIYHMDLLIGERYGIKSAIRAEKKRLQDCLEMQRLEILSEAERKRILHDDQNTFAAAMTSEGTSKELRANDPLIFPESTSADHAPMNIASCKDSTLILQNSNQAQFCGSGLIGVPEHSSESDERKADTNKQKRRRSKEPGEDGEDRPREHPFIVTEPGELARGKKNGLDYLFDLYEQCGKFLLEVQRIAKEKGEKCPTKVTNQVFRHAKHNGAVYINKPKMRHYVHCYALHCLDSEQSNHLRRLYKERGENVGAWRQACYYPLVAIARENNWDIEGIFNRNEKLKIWYVPTKLRQLCHME
>conifer_HQOM_scaffold_2000475_Torreya_nucifera 
RKELKSLEELFREYGVRYLTMAKMTEMGFTANTLINMTEEVEDLMKTLVEIYRMDLLLGERYGIKSAIRAEKKRLQDSLDMQRLELLSEAERKRIQDDQNTFATALTSEGTSKELRENNSLIFPESTSADHAPMNINTCKDGLIIPNHNNGNLCGSGLMGIPEHSSESDERKMDSNKQKRRRSKETGEDGEDRPREHPFIVTEPGELARGKKNGLDYLFDLYEQCGKFLIEVQRIAKERGEKCPTKVTNQVFRHAKYTGAVYINKPKMRHYVHCYALHCLDNEQSNHLRRIYKERGENVGAWRQACYYPLVAIARENNWDDIEGVFNRNEKLKIWYVPTKLRQLCHMERSKDC
>conifer_AUDE_scaffold_2059928_Widdringtonia_cedarbergensis 
RKELSCMEELFKNYGVRCITLTKMVEMGFTANTLLNLTEPELDDVVRILADIYSLDLLVGEKYGIKSAIRAERRRVEEAERKKHMELFAVMDAKQRKSDENALDTLSQEGLSVEEPNGDNTMILSQNNSYPLNLNTGTDPVLLLQNSGHLSTAVSGLMTLPDNNYCTGQQLKACKKQKRRRLKESGEDGEDRQREHPFIVTEPGELARGKKNGLDYLFDLYEQCGKFLLDVQHIAKERGEKCPTKVTNQVFRHAKHSGAGYINKPKMRHYVHCYALHCLDIEQSNRLRRSYKERGENVGAWRQACYYPLVDMAKENGWDIEGVFNKHERLRIWYVPTKLRQLCHLEKSQQ
>conifer_XQSG_scaffold_2010103_Microbiota_decussata 
RKELKSLEELFREYGVRYLTMAKMNEMGFTANTLINMTEEEVDDLMKTLVEIYRMDLLLGERYGIKSAIRAEKKRLQDSLEMQKLELLSEAERKRIQDDQNTFGVAMASEGTSKDVRTSDQLILPESASADHAPLNINTCKGGLIIPYNNNGNLCGSGLMGMPEHSSESDERKMDCSKQKRRRSKETGEDGEDRPREHPFIVTEPGELARGKKNGLDYLFDLYEQCGKFLLEVQRISKERGEKCPTKVTNQVFRHAKYTGAVYINKPKMRHYVHCYALHCLDSEQSNHLRRIYKGENVGAWRQACYYPLVAIARENNWDIEGVFNRNEKLKIWYVPTKLRQLCHMERSKEC
>conifer_NKIN_scaffold_2014099_Thujopsis_dolabrata 
RKELSCLEELFKNYGVRCITLTKMVEMGFTANTLVNLTEQELDDVVRILAEIYSLDLLVGEKYGIKSAIRAERRRLDEEERKKHMELFAIMDGKQRKSDENALDTVVHTGLSVEEPNGDNTMILSQNNTYALNLNTGTDPVLLLQNSGHLSTAVSGLMTLPDNNYCSDQQLKACKKQKRRRSKESGEDGEDRQREHPFIVTEPGELARGKKNGLDYLFDLYEQCGKFLLDVQHIAKERGEKCPTKVTNQVFRHAKHSGAGYINKPKMRHYVHCYALHCLDVEQSNRLRRTYKERGENVGAWRQACYYPLVDMAKENGWDIEGVFNKHEKLRIWYVPTKLRQLCHLEKSQQ
>conifer_GKCZ_scaffold_2010143_Diselma_archeri 
RKELSCMEELFKNYGVRCITLTKMVEMGFTANTLLNLTEPELDDVVRILADIYSLDLLVGEKYGIKSAIRAERRRVEEAERKNHMELFAVMDAKQRKSDENALDTLSQEGLSVEEPNGSQSNSYPLNLNTGTDPVLLLQNSGHLSTAVSGLMTLPDNNYCTGQQLKACKKQKRRRLKESGEDGEDRQREHPFIVTEPGELARGKKNGLDYLFDLYEQCGKFLLDVQHIAKERGEKCPTKVTNQVFRHAKHAGAGYINKPKMRHYVHCYALHCLDVEQSNRMRRNYKERGENVGAWRQACYYPLVNMAKENGWDIEGLFNKHEKLRIWYVPTKLRQLCHLEKSQQ
>conifer_ETCJ_scaffold_2063677_Pilgerodendron_uviferum 
RKELNCMEELFKNYGVRCITLTKMVEMGFTVNTLLNLTEPELDDVVRFLAEIYSLDLLVGEKYGIKSAIRAERRRLEEAERKKHMELFAIMDVKQRKSDENALDTLSQEGLSVEEPNGDNTMILSQNNSYPLNLNTGTDPVLLLQNSGHLSTAVSGLMTLPDNNYCSDQQLKACKKQKRRRSKESGEDGEDRQREHPFIVTEPGELARGKKNGLDYLFDLYEQCGKFLLDVQHIAKERGEKCPTKVTNQVFRHAKHSGAGYINKPKMRHYVHCYALHCLDVEQSNRLRRSYKERGENVGAWRQACYYPLVDMAKENGWDIEGVFNKHEKLRIWYVPTKLRQLCHLEKSQQ
>conifer_YYPE_scaffold_2008498_Austrocedrus_chilensis 
RKELSCMEELFKNYGVRCITLTKMVEMGFTANTLLNLTEPELDDVVRILAEIYSLDLLVGEKYGIKSAIRAERRRLEEAERKKHMELFAVMDGKQRKSDENALDTLSQEGLSVEEPNGDNTMILSQNNNYPLNLNTGTDHVLLLQNSGHLSTAVSGLMTLPDNNYCSDQQLKACKKQKRRRLKESGEDGEDRQREHPFIVTEPGELARGKKNGLDYLFDLYEQCGKFLLDVQHIAKERGEKCPTKVTNQVFRHAKHSGAGYINKPKMRHYVHCYALHCLDVEQSNRLRRTYKERGENVGAWRQACYYPLVDMAKENGWDIEGVFNKHEKLRIWYVPTKLRQLCHLEKSQQ
>conifer_WYAJ_scaffold_2006178_Cephalotaxus_harringtonia 
RKELKSLEELFREYGVRYLTMAKMTEMGFTANTLINMTEEEVDLMKTLVEIYRMDLLLGERYGIKSAIRAEKKRLQDNLEMQRLELLSEAERKRIQDDQNTFATALTSEGTSKELRAKNPLIFPESTSTDHAPMSINTCKNGLINPNHNNGNLCGSGLMGIPEHSSESDERKMDSNKQKRRRSKETGEDGEDRPREHPFIVTEPGELARGKKNGLDYLFDLYEQCGKFLFEVQRIAKERGEKCPTKVTNQVFRHAKYTGAVYINKPKMRHYVHCYALHCLDNEQSNHLRRIYKERGENVGAWRQACYYPNWDIEGVFNRNEKLKIWYVPTKLRQMCHMERSKDC
>conifer_YYPE_scaffold_2008990_Austrocedrus_chilensis 
RKELKSLEELFREYGVRYLTMAKMTEMGFTANTLVNMREEEVDDLMKTLVEIYRMDLLLGERYGIKSAIRAEKKRLQDSLEMQKLELLSEAERKRIQDDQNTFAVAMASEGTSKDVRASDQLILPESGSADHGPLNINTCKGGLIIPYNNNGSLCGSGLMGMPEHSSESDERKIDSSKQKRRRSKETGEDGEDRPREHPFIVTEPGELARGKKNGLDYLFDLYEQCGKFLVEVQRISKERGEKCPTKVTNQVFRHAKYTGAVYINKPKMRHYVHCYALHCLDSEQSNHLRRIYKERGENVGAWRQACYYPLVAIARENNWDIEGVFNRNEKLKIWYVPTKL
>conifer_GAMH_scaffold_2054624_Tsuga_heterophylla 
KLLEEFFRGYGVRLTTILKMREMAFTVGTLVNMTEQEIESLLREMVETYGMDLLMGEQYGIRSAVRAEKRCIDEEMERQRLHIFSKNKRKRKLEETSVLTSAEDINKEQKREDGSILPNAVASAGLLNLKTKGPSQCDQNHTHHGVSGLLAFAEPSSDMERRNPGKRKIKLSRESTEDGDDRPREHPFIVTEPGELARGKKNGLDYLFDLYEQCGKFLEEVQHASRERGEKCPMKVTNQVFRHAKFHGATYINKPKMRHYVHCYALHCLDVEQSNHLRKIYKEHGANVGAWRQACYFPLVTMVMDNGWDIEALFNKNHKLRIWYVPSKLRQLCHMERKK
>conifer_AQFM_scaffold_2078631_Pseudolarix_amabilis 
RELNCLEELFRNYGVRYITLTKIVDMGFTVNTLVNMTEQELEDLIRTLVDIYRVELLVGEKYGIKSAIRAERRRLDEAERKRMEQLFMDVDGKRKIDENALDTLSQEGLSVEEPQGDNAIILSQNNTSASFPLNLNAVTDPVLILQNSCHLGTSVSGLIGLPDTNYGSEQTKACKKQKRRRSKDSGEDGEERQREHPFIVTEPGELARGKKNGLDYLFDLYEQCGKFLLEVQHIAKERGEKSPTKVTNQVFRHAKHSGAGYINKPKMRHYVHCYALHCLDVEQSNRLRRAYKERGENVGA
>conifer_OVIJ_scaffold_2012853_Papuacedrus_papuana 
MDPDSFPAFFKWDPRSITAPQVQRGGYEFPLPNAAAMLMPSGMNGNNRKELSCMEELFKNYGVRCITLTKMVEMGFTANTLLNLTEPELDDVVRILAEIYSLDLLVGEKYGIKSAIRAERRRLEEAERKKHMELFSWMANNADENALDTLSQEGLSVEEPNGDNTMILSQNNTYPMNLNTGTDPVLLLQNSGHLSTAVSGLMTLPDNNYCSDQQLKACKKQKRRRLKESGEDGEDRQREHPFIVTEPGELARGKKNGLDYLFDLYEQCGKFLLDVQHIAKERGEKCPTKVTNQVFRHAKHSGAGYINKPKMRHYVHCYALHCLDVEQSNRLRRTYKERGENVGAWRQACYHPLVDMA
>conifer_ZYAX_scaffold_2003953_Taxus_cuspidata 
LFRNYGVRYITLTKMVDMGFTVNTLVNMTEQELDDVVRTLVEIYRIDLLVGEKYGIKSAIRAERRRFDEAERKKNMELFVDMDGKQRKIDENALDTLSQEGLSVEEPHGDNTIILSQNNASANFPLNLNAGSDPVLLLQNSGHLGTAVSGLMGLPDNNNYSNILQIKACKKQKRKRLKESGEDGEDRQREHPFIVTEPGELARGKKNGLDYLFDLYEQCGKFLLDVQHIAKERGEKCPTKVTNQVFRHAKHSGAGYINKKPKMRHYVHCYALHCLDVEQSNRLRRAYKERGENVGAWRQACYYP
>conifer_ZYAX_scaffold_2072443_Taxus_cuspidata 
RKELKSLEELFREYGVRYLTMAKMTEMGFTANTLINMTEEEVDDLMKTLVEIYRTDLLLGERYGIKSAIRAEKKRLQDSFEMQRLEFLSEAERKRIHDDQNTLAVVMTSEGTSKELRANNPLIFPEITNGDHGPVNINTCKDGVIVPVHNNGNLCGSALTGIPEHSSESDERKIDSNKQKRRRSKETGEDGEDRPREHPFIVTEPGELARGKKNGLDYLFDLYEQCGKFLVEVQRIAKERGEKCPTKVTNQVFRHAKYTGAVYINKPKMRHYVHCYALHSLDNEQSNHLRRIYKER
>eufern_EEAQ_scaffold_2003958_Sceptridium_dissectum 
PTNRKQMKSLEELFKDYGVRITTIAKVVEMGFTVSTLVNMTEQEIDDVIKTILDGYHIELLVGERYGFKSAIRAEKRRHEEEVERQRLQLLSRSGKKRKTDETAVATTSLEGLQREQRADNDLMFPDAVAMVGPLNLNSKEPVLLEQNHTHFGAPALLAIPEPSSDNEKRKLGRKKQKRRHSREPGEDGDDRPREHPFIVTEPGELARGKKNGLDYLFDLYEQCARFLDEVQQISKERGEKCPTKVTNQVFRHAKLKGASYINKPKMRHYVHCYALHCLDLEQSNHLRKLYKDRGENVGAWRQACYYPLVEMARQNGWDIEGVFNRNEKLRIWYVPTKLRQLCHIEKSKD
>eufern_QVMR_scaffold_2010057_Psilotum_nudum 
RRDINPLRDLFKDYGVRMTTIAKVVEMGFTVNTLVNMTEQEIDDVIKTMLECYRIELLVGERYGFKSAIRAEKKRQEEEMGRQYLQLLSKSGKRRKGEDTLLVATSLEGISREQRADNDLMFPEVAGAVGPFNLNSKEAALFEQSHTQLGTPRLLAIPEPSSDNEKKKIGRKKQKHKMSQEPGDDGDDRTREHPFIVTEPGELARGKKNGLDYLFDLYEQCARFLDEVQQMSKERGEKCPMKVTNQVFRHAKLKGASYINKPKMRHYVHCYALHCLDLQQSNHLRKLYKDRRENVGAWRQACYLPLVEMARQNGWDIEGVFNRNEKLRIWYVPTKLRQLCHTEKSKD
>eufern_JVSZ_scaffold_2012838_Equisetum_hymale 
PPPPTRSLDDLFQDYGVRAATVAKVAEMGFTVSTLVNMTELEIDDLVQALLDGFHPDLLVGEKYGLKSAIRAEKRRLEEDMNRQRLQILLKAGKKRAADESNKGAALEGQRVSREHQGDNDMGFADVVVSAGPLNLNSKEHVLLEQNRLNFGTPGLLSFPEPSSDNEGRKGGRKKKNRLLSQENGEDVDDRQREHPFIVTEPGELARGKKNGLDYLFSLYEQCAKFLEEVQQMSKERGEKCPTKTHGLQVTNQVFRHAKLKGASYINKPKMRHYVHCYALHCLDIEQSNHFRKLYKERGENVGAWRQACYYPLVEMARRNGWDIEGVFNRNEKLRIWYVPTKLRQLCHVEKSKD
>eufern_NHCM_scaffold_2005565_Angiopteris_evecta 
EMKSLEELFKDYGVRYSTLAKMSEMGFTVNTLVNMTEQELEDLVMVILESCQVQLLVGEKYGIKSAVRAEKKRVDEECERLRLDMFSKAARKRKIDEPAVLLAPKEGVAKESHRDDSIILTDTVNSILPLNFKEPLLIGQDSVHLGACGLVSQSDPGSDSEGRKFSKKQQKPRPSMETGEDGEDRPREHPFIVTEPGELARGKKNGLDYLFDLYEQCGRLLQEVQRISKERGEKCPTKVTNQVFRHAKHNGCGYINKPKMRHYVHCYALHCLDTEQSNNLRRLYKERGENVGAWRQACYYPLVAMARENDWDIEGLFTRNEKLRIWYVPTKLRQLCHLERSKD
>eufern_NHCM_scaffold_2007445_Angiopteris_evecta 
DYGVRLTTIAKVMELGFTVSTLVNMTEQEIDDVIKTMLEGYHVELLMGEKYGFKSAIRAEKKRQEDEMEAQRLQLLSKSGKKRKVDESAAAATSMDGTPREQRGDNGMMFPDPIVAAGPRSLNTKEPFLLEQSHAHFGTPGLLAIPEPSSDNEGRKLAKKKQKRRLSREHREDGDDRPREHPFIVTEPGELARGKKNGLDYLFDLYEQCAKFLDEVQQISKERGEKCPTKVTNQVFRHAKLKGASYINKPKMRHYVHCFALHCLDQEKSNSLRKAFKERGENVGAWRQACYYPLVEMARANGWDIEGVFNRNEKLRIWYVPTKLRQLCHSEKSKD
>eufern_JVSZ_scaffold_2009380_Equisetum_hymale 
RSLHDFFRDYGVRPKTVARILELGFTVNTLVNMTDPEIDELVKTMVEGFRLELLVGERYGLKSAIRAERRTRDEDAARQHLHILAKSVKKRKGELDNDNNNNINSNNEQALGWVEGSAREQGGDNALMFPDTVTAVGGPLSLNTKDATVPLEQQNHLHFSAPGPLSIPEPSSDNGIRKLEKKKQKRLLSREHGEDADDRTREHPFIVTEPGELARGKKNGLDYLFDLYEQCGRFLEEVQQICKERGEKCPTKVTNQVFRHAKLKGASYINKPKMRHYVHCYALHCLDVEQSNRLRKLFKERGENVGAWRQACYHPLVELARQSGWDIEGLFNRNEKLRIWYVPTKLRQLCHMEKNKD
>eufern_CAPN_scaffold_2005353_Equisetum_diffusum 
LEDLFQGYGVRAATIAKVAEMGFTVSTLVNMTEPEIDDLVQALLDDGFRHPPDNLLVGEKYGLKSAIRAQKRCLEEDMNRQRRSSSRLDDHKTSNGAGAGVSLAGGERVSREHQGDDDMGFADVVASVGPLNLNSKEHVLLEQNRLNFGTPGLLSFPEPSSDNEGRKGGRKKKSRLLSQENGEDVDDRQREHPFIVTEPGELARGKKNGLDYLFSLYEQCAKFLEEVQQMSKERGEKCPTKVTNQVFRHAKLKGASYINKPKMRHYVHCYALHCLDVEQSNHFRKLYKERGENVGAWRQACYYPLVEMARRNGWDIEGVFNRNEKLRIWYVPTKLRQLCHVEKSKD
>eufern_NHCM_scaffold_2005566_Angiopteris_evecta 
RGDMKSLEDLFKDYGVRYSTLAKMSEMGFTVNTLVNMTEQELEDLVMVILESCQVQLLVGEKYGIKSAIRAEKKRVEEEFERQRLDLVAKVDRKRMIDDTAAVFSSKEGVAKESQRDDSIILTGTVNSILPLNVKEPLLIGQNSVHPAECGLVSLPEPGSESEGRKLSKKKQKRRRTKEAGEDGEDRPREHPFIVTEPGELARGKKNGLDYLFDLYEQCGKLLLEVQRISKERGEKCPIKVTNQVFRHAKYTGSGYINKPKMRHYVHCYALHCLDIEQSNNLRRSFKERGENVGAWRQACYYPLVWDIEGLFNRNEKLRIWYVPTKLRQLCHLERSKD
>fern_CQPW_scaffold_2003267_Anemia_tomentosa 
PPTPASSNKQLKSLEDLFKDYGVRVATIVKVLEMGFTVNTLVNMTEQEIDDVIKTMIEAFHTELLVGERYGMKSAIRAERKRQEEELERQRLVILSKTGKNQKPDDSVLAATSMEGSREQRGDNAMMFSDAIVVNGPLNLNSKEHLLQEHSHAKFGPPGLMALPEPSSDNEGRKIARKKQKRRLSREPGEDGDDRTREHPFIVTEPGEVARGKKNGLDYLFDLYEQCARFLDEVQQISRERGEKCPTKVTNQVFRHAKLKGASYINKPKMRHYVHCYALHCLDREKSNYLRKLFKERGENVGAWRQACYYPLVEMARENGWDIEGVFIRNEKLRIWYVPTKLRQLCHLEKSKD
>fern_UOMY_scaffold_2080585_Osmunda_sp. 
PSNRKQMKSLEDLFKDYGVRLTTIAKVMELGFTVNTLVNMTEQEIDDVIKTMLEGYRIELLVGEKYGLKSAIRAEKKRQEEEMERQRMQLLSKSGKKRKPDDSAMVATSMDGTREQRGDNGMMFPDAVAAVGPLNLNSKEPLLLEQSHAQFGTPGLLAIPEPSSDNEGRKLGRKKQKRRLSREPGEDGDDRPREHPFIVTEPGEVARGKKNGLDYLFDLYEQCARFLDEVQQISKERGEKCPTKVTNQVFRHAKLKGASYINKPKMRHYVHCYALHCLDLEKSNHLRKLFKERGENVGAWRQACYYPLVDMARENGWDIEGVFNRNEKLRIWYVPTKLRQLCHQEKSKD
>fern_YCKE_scaffold_2064612_Notholaena_montieliae 
PPAANNSKQLKLLEDLFKDYGVRSTTIIKVMEMGFTVSTLVNMMEQEIDDVIKTMIEGYQMELLVGERYGLKSAIRAERKRQEEEMERQRLQLLAKNSKKHKSDDSGMVATSAEGTREQRGDNGMMFPDAGAPNGPLNLNSKEHPQQEHSHAHFGPPGLLALPEPSSDNEGRKLARKKQKRRLSREPGEDGDDRTREHPFIVTEPGEVARGKKNGLDYLFDLYEQCARFLDEVQQMSRERGEKCPTKVTNQVFRHAKLKGASYINKPKMRHYVHCYALHCLDKEKSNFLRKQFKERGENVGAWRQACYYPLVDMARDNGWDIEGVFVRNEKLRIWYVPTKLRQLCHLEKS
>fern_FLTD_scaffold_2017634_Pteris_ensigormis 
KQLKLLEDLFKDYGVRSTTILKVMEMGFTVNTLVNMMEQEIDEVIKTMMEGYHMELLVGEKYGLKSAIRAERKRQEEEMERQRLQLLAKNSKKHKSDDSGMVATSAEGTREQRGDNGMMFTDAAAPNGPLNLNSKEQQEHSHAQFGPPGLLALPEPSSDNEGRKLARKKQKRRLSREPGEDGDDRTREHPFIVTEPGEVARGKKNGLDYLFDLYEQCARFLDEVQQMSRERGEKCPTKVTNQVFRHAKLKGASYINKPKMRHYVHCYALHCLDKEKSNFLRKQFKERGENVGAWRQACYYPLVEMARDNGWDIEGVFVRNEKLRIWYVPTKLRQLCHLEKSKD
>fern_XDDT_scaffold_2004989_Argyrochosma_nivea 
KQLKLLEDLFKDYGVRSTTIIKVMEMGFTVSTLVNMMEQEIDDVIKTMMEGYQMELLVGEKYGLKSAIRAERKRQEEEMERQRLQLLSSKKHKSDDSGMVATSAEGTREQRGDNGMMLPDAVAPNGPLNLNSKEHPQQEHSHAHFGPPGLLALPEPSSDNEGRKLARKKQKRRLSREPGEDGDDRTREHPFIVTEPGEVARGKKNGLDYLFDLYEQCARFLDEVQQMSRERGEKCPTKVTNQVFRHAKLKGASYINKPKMRHYVHCYALHCLDKEKSNFLRKQFKERGENVGAWRQACYYPLVDMARDNGWDIEGVFVRNEKLRIWYVPTKLRQLCHLEKSKD
>fern_ZXJO_scaffold_2016630_Hemionitis_arifolia 
PPAANNTKQLKLLEDLFKDYGVRSTTIIKVMELGFTVSTLVNMMEQEIDDVIKTMMEGYQMELLVGEKYGLKSAIRAERKRQEEEMERQRLQLLAKNSKKHKSDDSGMVATSAEGTREQRGDNGMMFPDAGAPNGPLNLNSKEHPQQEHSHAHFGPPGLLALPEPSSDNEGRKLARKKQKRRLSREPGEDGDDRTREHPFIVTEPGEVARGKKNGLDYLFDLYEQCARFLDEVQQMSRERGEKCPTKVTNQVFRHAKLKGASYINKPKMRHYVHCYALHCLDKEKSNFLRKQFKERGENVGAWRQACYYPLVDMARDNGWDIEGVFVRNEKLRIWYVPTKLRQLCHLEKSKD
>fern_VIBO_scaffold_2005768_Osmunda_javanica 
PSNRKQMKSLEDLFKDYGVRLTTIAKVMELGFTVNTLVNMTEQEIDDVIKTMLEGYRIELLVGEKYGLKSAIRAEKKRQEEDMERQRMQLLSKSCKKRKPDDSAMVATSMDGTREQRGDNGMMFPDAVAAVGPLNLNSKEPLLLEQSHAQFGTPGLLAIPEPSSDNEGRKLGRKKQKRRLSREPGEDGDDRPREHPFIVTEPGEVARGKKNGLDYLFDLYEQCARFLDEVQQISKERGEKCPTKVTNQVFRHAKLKGASYINKPKMRHYVHCYALHCLDLEKSNHLRKLFKERGENVGAWRQACYYPLVDMARENGWDIEGVFNRNEKLRIWYVPTKLRQLCHQEKSKD
>fern_POPJ_scaffold_2101632_Pteris_vittata 
PPTTTNAKQLKLLEDLFKDYGVRSTTILKVMEMGFTVNTLVNMMEQEIDDVIKTMMDGYHMELLVGEKYGLKSAIRAERKRQEEEMERQRLQLLAKNSKKHKSDDSGMVATSVEGTREQRGDNGMMFPDAVAPNGPLNLNSKEQQENSHAQFGPPGLLALPEPSSDNEGRKLARKKQKRRLSREPGEDGDDRTREHPFIVTEPGEVARGKKNGLDYLFDLYEQCARFLDEVQQMARERGEKCPTKVTNQVFRHAKLKGASYINKPKMRHYVHCYALHCLDKEKSNFLRKQFKERGENVGAWRQACYYPLVEMARDNGWDIEGVFVRNEKLRIWYVPTKLRQLCHLEKSKD
>fern_MEKP_scaffold_2108290_Dipteris_conjugata 
KQLKSLEDLFKDYGVRLTTIAKVMEMGFTVSTLVNMTEQEIEDVIKTMLEGYHIDLLVGEKYGFKSAIRAEKKRQDEEMEQQRLQLLSKSGKKRQPDEIATSMEGTREQRGDNEMMFPDAVAAGGPLNSKEAVLLEQSHAQFGPPGLLAIPEPSSDNDGRKLGKKKQKRRLSREPGEDGDDKPREHPFIVTEPGEVARGKKNGLDYLFDLYEQCARFLDEVQQISKERGEKCPTKVTNQVFRHAKLKGASYINKPKMRHYVHCYALHCLDLEKSNHLRKMFKERGENVGAWRQACYYPLVEMARENGWDIEGVFNRNEKLRIWYVPTKLRQLCHQEKSKD
>fern_WGTU_scaffold_2004633_Leucostegia_immersa 
PAATNTKQLKLLEDLFKEYGVRSTTIIKIMEMGFTVSTLVNMMEQEIDDVIKTMMEGYHMELLVGEKYGLKSAIRAERKRQEEEMERQRLQLLVAKNGKKHKSDDSGMVATSVEGTREQRGDNGMMFPDAAALNGPLNLNSKEHAQQEHSHAQFGPPGLLALPEPSSDNEGRKLARKKQKRRLSREPGEDGDDRTREHPFIVTEPGEVARGKKNGLDYLFDLYEQCARFLDEVQQMSRERGEKCPTKVTNQVFRHAKLKGASYINKPKMRHYVHCYALHCLDKEKSNLLRKIFKERGENVGAWRQACYYPLVDMARDNGWDIEGVFVRNDKLRIWYVPTKLRQLCHLEKSKD
>fern_WQML_scaffold_2068699_Cryptogramma_acrostichoides 
PPTITNTKQLKLLEDLFKDYGVRSTTIIKVMEMGFTVSTLVNMMEQEIDDVIKTMLEGYHMELLVGEKYGLKSAIRAERKRQEEEMERQRLQLLAKNSKKNKSDDSGMVATSAEGTREQRGDNGMMFPDAVAPNGPLNLNSKEHAQQENSHAQFGPPGLLALPEPSSDNEGRKLARKKQKRRLSREPGEDGDDRTREHPFIVTEPGEVARGKKNGLDYLFDLYEQCARFLDEVQQMSRERGEKCPTKVTNQVFRHAKLKGASYINKPKMRHYVHCYALHCLDREKSNFLRKQFKERGENVGAWRQACYYPLVDMARDNGWDIEGVFVRNEKLRIWYVPTKLRQLCHLEKSKD
>fern_GANB_scaffold_2069908_Cyathea_spinulosa 
PPAATNSKQLKLLEDLFKDYGVRTTTIIKVMEMGFTVNTLVNMMEQEIDDVIKTMMEGYHMELLVGEKYGLKSAIRAEKKRQEEEMERQRLQLLAKNGKKHKSDDSGMVATSAEGTREQRGDNGMMFPNAVAANGPLNLNSKEHAQQEHSHAQFGPPGLLAIPEPSSDNEGRKLARKKQKRRLSREPGEDGDDRTREHPFIVTEPGEVARGKKNGLDYLFDLYEQCARFLDEVQQISRERGEKCPTKVTNQVFRHAKLKGASYINKPKMRHYVHCYALHCLDKEKSNFLRKMFKERGENVGAWRQACYYPLVEMARDNGWDIEGVFVRNEKLRIWYVPTKLRQLCHLEKSKD
>fern_XXHP_scaffold_2011092_Cystopteris_fragilis 
VPSMEAPLLPAATNTKQLKLLEDLFKEYGVRSTTIIKIMEMGFTVSTLVNMMEQEIDDVIKTMMEGYHMELLVGEKYGLKSAIRAERKRQEEDMERQRLQLLAKNGKKHKSDDSGMVATSVEGTREQRGDNGMMFPDPVALNGPLNLNSKDHTQQEHSHAQFGPPGLLALPEPSSDNEGRKLARKKQKRRLSREPGEDGDDRTREHPFIVTEPGEVARGKKNGLDYLFDLYEQCARFLDEVQQMSRERGEKCPTKVTNQVFRHAKLKGASYINKPKMRHYVHCYALHCLDKEKSNLLRKLFKERGENVGAWRQACYYPLVDMARDNGWDIEGVFVRNEKLRIWYVPTKLRQLCHLEKSKD
>fern_RICC_scaffold_2065440_Cystopteris_reevesiana 
VPSMEAPLLPAATNTKQLKLLEDLFKEYGVRSTTIIKIMEMGFTVSTLVNMMEQEIDDVIKTMMEGYHMELLVGEKYGLKSAIRAERKRQEEDMERQRLQLLAKNGKKHKSDDSGMVATSVEGTREQRGDNGMMFPDPVALNGPLNLNSKDHTQQEHSHAQFGPPGLLALPEPSSDNEGRKLARKKQKRRLSREPGEDGDDRTREHPFIVTEPGEVARGKKNGLDYLFDLYEQCARFLDEVQQMSRERGEKCPTKVTNQVFRHAKLKGASYINKPKMRHYVHCYALHCLDKEKSNLLRKLFKERGENVGAWRQACYYPLVDMARDNGWDIEGVFVRNEKLRIWYVPTKLRQLCHLEKSKD
>fern_LHLE_scaffold_2006270_Cystopteris_fragilis 
VPSMEAPLLPAATNTKQLKLLEDLFKEYGVRSTTIIKIMEMGFTVSTLVNMMEQEIDDVIKTMMEGYHMELLVGEKYGLKSAIRAERKRQEEDMERQRLQLLAKNGKKHKSDDSGMVATSVEGTREQRGDNGMMFPDPVALNGPLNLNSKDHTQQEHSHAQFGPPGLLALPEPSSDNEGRKLARKKQKRRLSREPGEDGDDRTREHPFIVTEPGEVARGKKNGLDYLFDLYEQCARFLDEVQQMSRERGEKCPTKVTNQVFRHAKLKGASYINKPKMRHYVHCYALHCLDKEKSNLLRKLFKERGENVGAWRQACYYPLVDMARDNGWDIEGVFVRNEKLRIWYVPTKLRQLCHLEKSKD
>fern_JBLI_scaffold_2100752_Danaea_sp. 
PTATSTKQLKLLEDLFKEYGVRSTTIIKIMEMGFTVSTLVNMMEQEIDDVIKTMMEGYHMELLVGEKYGLKSAIRAERKRQEEDMERQRLQLLAKNGKKHKSDDSGMVATSVEGTREQRGDNGMMFPDAVALNGPLNLNSKEHAQQEHSHAQFGPPGLLALPEPSSDNEGRKIARKKQKRRLSREPGEDGDDRTREHPFIVTEPGEVARGKKNGLDYLFDLYEQCARFLDEVQQMSRERGEKCPTKVTNQVFRHAKLKGASYINKPKMRHYVHCYALHCLDKEKSNLLRKIFKERGENVGAWRQACYYPLVDMARDNGWDIEGVFVRNEKLRIWYVPTKLRQLCHLEKSKD
>fern_GSXD_scaffold_2012608_Myriopteris_eatonii 
PPAANNTKQLKLLEDLFKDYGVRSTTIIKVMEMGFTVSTLVNMMEQEIDDVIKTMMEGYQMELLVGEKYGLKSAIRAERKRQEEEMERQRLQLLAKSSKKHKSDDSGMVATSAEGTREQRGDNGMMLPDAVAPNGPLNLNSKEHPQQEHSHAHFGPPGLLALPEPSSDNEGRKLARKKQKRRLSREPGEDGDDRTREHPFIVTEPGEVARGKKNGLDYLFDLYEQCARFLDEVQQMSRERGEKCPTKVTNQVFRHAKLKGASYINKPKMRHYVHCYALHCLDKEKSNFLRKQFKERGENVGAWRQACYYPLVDMARDNGWDIEGVFVRNEKLRIWYVPTKLRQLCHLEKSKD
>fern_FQGQ_scaffold_2001052_Polystichum_acrostichoides 
PAATNTKQLKLLEDLFKEYGVRSTTIIKIMEMGFTVSTLVNMMEQEIDDVIKTMMEGYHMELLVGEKYGLKSAIRAERKRQEEEMERQRLQLLAKNGKKHKSDDSGMVATSVEGTREQRGDNGMMFPDAVALNGPLNLNSKEHAQQEHSHAQFGPPGLLALPEPSSDNEGRKIARKKQKRRLSREPGEDGDDRTREHPFIVTEPGEVARGKKNGLDYLFDLYEQCARFLDEVQQMSRERGEKCPTKVTNQVFRHAKLKGASYINKPKMRHYVHCYALHCLDKEKSNLLRKIFKERGENVGAWRQACYYPLVDMARDNGWDIEGVFVRNEKLRIWYVPTKLRQLCHLEKSKD
>fern_DCDT_scaffold_2016115_Cheilanthes_arizonica 
PPAANNSKQLKLLEDFFKDYGVRSTTIIKVMEMGFTVSTLVNMMEQEIDDVIKTMMEGYQMELLVGEKYGLKSAIRAERKRQEEEMERQRLQLLAKNSKKHKSDDSGMVATSAEGTREQRGDNGMMFPDAGAPNGPLNLNSKEHPQQEHSHAHFGPPGLLALPEPSSDNEGRKLARKKQKRRLSREPGEDGDDRTREHPFIVTEPGEVARGKKNGLDYLFDLYEQCARFLDEVQQMSRERGEKCPTKVTNQVFRHAKLKGASYINKPKMRHYVHCYALHCLDKEKSNFLRKQFKERGENVGAWRQACYYPLVEMARDNGWDIEGVFVRNEKLRIWYVPTKLRQLCHLEKSKD
>fern_HEGQ_scaffold_2080968_Gymnocarpium_dryopteris 
PAATNTKQLKLLEDLFKEYGVRSTTIIKIMEMGFTVSTLVNMMEQEIDDVIKTMMEGYHMELLVGEKYGLKSAIRAERKRLEEDMERQRLQLLAKNGKKHKSDDSGMVATSVEGTREQRGDNGMMFPDPVALNGPLNLNSKDHTQQEHSHAQFGPPGLLALPEPSSDNEGRKLARKKQKRRLSREPGEDGDDRTREHPFIVTEPGEVARGKKNGLDYLFDLYEQCARFLDEVQQMSRERGEKCPTKVTNQVFRHAKLKGASYINKPKMRHYVHCYALHCLDKEKSNLLRKLFKERGENVGAWRQACYYPLVDMARDNGWDIEGVFVRNEKLRIWYVPTKLRQLCHLEKSKD
>fern_PBUU_scaffold_2012780_Lygodium_japonicum 
PPLFPSNNKQLKSLEDLFKDYGVRITTIVKILEMGFTVNTLVNMTELEIDDVIKTMIEGFQMELLVGERYGMKSAIRAERKRQEEELERQRLQILSKNSKKQKPDDSVMAATSVEGSREQRGDNGIMFPDTLAVTGPLNLNSKEHLLPEQSPAKFGPPGLMALPEPSSDNEGRKLVRKKQKRRLSREPGEDGDDRTREHPFIVTEPGEVARGKKNGLDYLFDLYEQCARFLDEVQQISRERGEKCPTKVTNQVFRHAKLKGASYINKPKMRHYVHCYALHCLDREKSNYLRKLFKERGENVGAWRQACYYPLVEMARENGWDIEGVFIRNEKLRIWYVPTKLRQLCHLEKSKD
>fern_VITX_scaffold_2098665_Blechnum_spicant 
PAATNTKQLKLLEDLFKEYGVRSTTIIKIMEMGFTVSTLVNMMEQEIDDVIKTMMEGYHMELLVGEKYGLKSAIRAERKRQEEDMERQRLQLLAKNGKKHKSDDSGMVATSVEGTREQRGDNGMMFPDAVALNGPLNLNSKEHAQQENSHAQFGPPGLLALPEPSSDNEGRKLARKKQKRRLSREPGEDGDDRTREHPFIVTEPGEVARGKKNGLDYLFDLYEQCARFLDEVQQMSRERGEKCPTKVTNQVFRHAKLKGASYINKPKMRHYVHCYALHCLDKEKSNLLRKLFKERGENVGAWRQACYYPLVDMARDNGWDIEGVFVRNEKLRIWYVPTKLRQLCHLEKSKD
>fern_YJJY_scaffold_2006838_Woodsia_scopulina 
PAATNTKQLKLLEDLFKEYGVRSTTIIKIMEMGFTVSTLVNMMEQEIDDVIKTMMEGYHMELLVGEKYGLKSAIRAERKRQEEDMERQRLQLLAKNGKKHKSDDSGMVATSVEGTREQRGDNVMMFPDAVALNGPLNLNSKEHAQQEHSHAQFGPPGLLALPEPSSDNEGRKLARKKQKRRLSREPGEDGDDRTREHPFIVTEPGEVARGKKNGLDYLFDLYEQCARFLDEVQQMSRERGEKCPTKVTNQVFRHAKLKGASYINKPKMRHYVHCYALHCLDKEKSNLLRKLFKERGENVGAWRQACYYPLVDMARDNGWDIEGVFVRNEKLRIWYVPTKLRQLCHLEKSKD
>fern_RFRB_scaffold_2035413_Didymochlaena_truncatula 
PAATNTKQLKLLEDLFKEYGVRSTTIIKIMEMGFTVSTLVNMMEQEIDDVIKTMMEGYHMELLVGEKYGLKSAIRAERKRQEEDMERQRLQLLAKNGKKHKSDDSGMVATSVEGTREQRGDNGMMFPDAVALNGPLNLNSKEHAQQEHSHAQFGPPGLLALPEPSSDNEGRKLARKKQKRRLSREPGEDGDDRTREHPFIVTEPGEVARGKKNGLDYLFDLYEQCARFLDEVQQMSRERGEKCPTKVTNQVFRHAKLKGASYINKPKMRHYVHCYALHCLDKEKSNLLRKIFKERGENVGAWRQACYYPLVDMARDNGWDIEGVFVRNEKLRIWYVPTKLRQLCHLEKSKD
>fern_ZQYU_scaffold_2008635_Polypodium_plectolens 
PATTNTKQLKLLEELFKEYGVRSTTIIKIMEMGFTVSTLVNMMEQEIDDVIKTMMEGYHMDLLVGEKYGLKSAIRAEKKRQEEDMERQRLQLLAKNGKKHKSDDSGMVATSVEGTREQRGDNGMMFPDAVAHNGPLNLNSKEHAQQEHSHAQFGPPGLLALPEPSSDNEGRKSARKKQKRRLSREPGEDGDDRTREHPFIVTEPGEVARGKKNGLDYLFDLYEQCARFLDEVQQMSRERGEKCPTKVTNQVFRHAKLKGASYINKPKMRHYVHCYALHCLDKEKSNLLRKIFKERGENVGAWRQACYYPLVDMARDNGWDIEGVFVRNEKLRIWYVPTKLRQLCHLEKSKD
>fern_YLJA_scaffold_2015001_Polypodium_amorphum 
PATTNTKQLKLLEELFKEYGVRSTTIIKIMEMGFTVSTLVNMMEQEIDDVIKTMMEGYHMDLLVGEKYGLKSAIRAEKKRQEEDMERQRLQLLAKNGKKHKSDDSGMVATSVEGTREQRGDNGMMFPDAVAHNGPLNLNSKEHAQQEHSHAQFGPPGLLALPEPSSDNEGRKSARKKQKRRLSREPGEDGDDRTREHPFIVTEPGEVARGKKNGLDYLFDLYEQCARFLDEVQQMSRERGEKCPTKVTNQVFRHAKLKGASYINKPKMRHYVHCYALHCLDKEKSNLLRKIFKERGENVGAWRQACYYPLVDMARDNGWDIEGVFVRNEKLRIWYVPTKLRQLCHLEKSKD
>fern_IXLH_scaffold_2024758_Polypodium_hesperium 
PATTNTKQLKLLEELFKEYGVRSTTIIKIMEMGFTVSTLVNMMEQEIDDVIKTMMEGYHMDLLVGEKYGLKSAIRAEKKRQEEDMERQRLQLLAKNGKKHKSDDSGMVATSVEGTREQRGDNGMMFPDAVAHNGPLNLNSKEHAQQEHSHAQFGPPGLLALPEPSSDNEGRKSARKKQKRRLSREPGEDGDDRTREHPFIVTEPGEVARGKKNGLDYLFDLYEQCARFLDEVQQMSRERGEKCPTKVTNQVFRHAKLKGASYINKPKMRHYVHCYALHCLDKEKSNLLRKIFKERGENVGAWRQACYYPLVDMARDNGWDIEGVFVRNEKLRIWYVPTKLRQLCHLEKSKD
>fern_GYFU_scaffold_2106782_Polypodium_hesperium 
PATTNTKQLKLLEELFKEYGVRSTTIIKIMEMGFTVSTLVNMMEQEIDDVIKTMMEGYHMDLLVGEKYGLKSAIRAEKKRQEEDMERQRLQLLAKNGKKHKSDDSGMVATSVEGTREQRGDNGMMFPDAVAHNGPLNLNSKEHAQQEHSHAQFGPPGLLALPEPSSDNEGRKSARKKQKRRLSREPGEDGDDRTREHPFIVTEPGEVARGKKNGLDYLFDLYEQCARFLDEVQQMSRERGEKCPTKVTNQVFRHAKLKGASYINKPKMRHYVHCYALHCLDKEKSNLLRKIFKERGENVGAWRQACYYPLVDMARDNGWDIEGVFVRNEKLRIWYVPTKLRQLCHLEKSKD
>fern_CJNT_scaffold_2079749_Polypodium_glycyrrhiza 
PATTNTKQLKLLEELFKEYGVRSTTIIKIMEMGFTVSTLVNMMEQEIDDVIKTMMEGYHMDLLVGEKYGLKSAIRAEKKRQEEDMERQRLQLLAKNGKKHKSDDSGMVATSVEGTREQRGDNGMMFPDAVAHNGPLNLNSKEHAQQEHSHAQFGPPGLLALPEPSSDNEGRKSARKKQKRRLSREPGEDGDDRTREHPFIVTEPGEVARGKKNGLDYLFDLYEQCARFLDEVQQMSRERGEKCPTKVTNQVFRHAKLKGASYINKPKMRHYVHCYALHCLDKEKSNLLRKIFKERGENVGAWRQACYYPLVDMARDNGWDIEGVFVRNEKLRIWYVPTKLRQLCHLEKSKD
>fern_UFJN_scaffold_2002777_Diplazium_wichurae 
PSATNTKQLKLLEDLFKEYGVRSTTIIKIMEMGFTVSTLVNMMEQEIDDVIKTMMEGYHMELLVGEKYGLKSAIRAERKRQEEDMERQRLQLLAKNGKKHKSDDSGMVATSVEGTREQRGDNGMMFPDAVALNGPLNLNSKEHAQQEHSHAQFGPPGLLALPEPSSDNEGRKLARKKQKRRLSREPGEDGDDRTREHPFIVTEPGEVARGKKNGLDYLFDLYEQCARFLDEVQQMSRERGEKCPTKVTNQVFRHAKLKGASYINKPKMRHYVHCYALHCLDKEKSNLLRKLFKERGENVGAWRQACYYPLVDMARDNGWDIEGVFVRNEKLRIWYVPTKLRQLCHLEKSKD
>fern_UWOD_scaffold_2025982_Plagiogyria_japonica 
PAATNSKQLKLLEDLFKDYGVRTATIIKVMEMGFTVSTLVNMMEQEIDDVIKTMTEGYHMELLVGEKYGLKSGIRAEKKRQEEEMERQRLQLLAKSGKKHKSDDSGMVATSVEGTREQRGDNGMMFPDAVAANGPLNLNSKEHGQQEHSHAQFGPPGLLALPEPSSDNEGRKLARKKQKRRLSREPGEDGDDRTREHPFIVTEPGEVARGKKNGLDYLFDLYEQCARFLDEVQQMSRERGEKCPTKVTNQVFRHAKLKGASYINKPKMRHYVHCYALHCLDKEKSNFLRKLFKERGENVGAWRQACYYPLVDMARDNGWDIEGVFVRNEKLRIWYVPTKLRQLCHVEKSKD
>fern_YQEC_scaffold_2010420_Woodsia_ilvensis 
PAATNTKQLKLLEDLFKEYGVRSTTIIKIMEMGFTVSTLVNMMEQEIDDVIKTMMEGYHMELLVGEKYGLKSAIRAERKRQEEDMERQRLQLLAKNGKKHKSDDSGMVATSVEGTREQRGDNGMMFPDAVALNGPLNLNSKEHAQQEHSHAQFGPPGLLALPEPSSDNEGRKLARKKQKRRLSREPGEDGDDRTREHPFIVTEPGEVARGKKNGLDYLFDLYEQCARFLDEVQQMSRERGEKCPTKVTNQVFRHAKLKGASYINKPKMRHYVHCYALHCLDKEKSNLLRKLFKERGENVGAWRQACYYPLVDMARDNGWDIEGVFVRNEKLRIWYVPTKLRQLCHLEKSKD
>fern_URCP_scaffold_2006394_Athyrium_filix_femina 
PAATNTKQLKLLEDLFKEYGVRSTTIIKIMEMGFTVSTLVNMMEQEIDDVIKTMMEGYHMELLVGEKYGLKSAIRAERKRQEEDMERQRLQLLAKNGKKHKSDDSGMVATSVEGTREQRGDNGMMFPDAVALNGPLNLNSKEHAQQEHSHAQFGPPGLLALPEPSSDNEGRKLARKKQKRRLSREPGEDGDDRTREHPFIVTEPGEVARGKKNGLDYLFDLYEQCARFLDEVQQMSRERGEKCPTKVTNQVFRHAKLKGASYINKPKMRHYVHCYALHCLDKEKSNLLRKLFKERGENVGAWRQACYYPLVDMARDNGWDIEGVFVRNEKLRIWYVPTKLRQLCHLEKSKD
>fern_OCZL_scaffold_2008844_Homalosorus_pycnocarpos 
PAATNTKQLKLLEDLFKEYGVRSTTIIKIMEMGFTVSTLVNMMEQEIDDVIKTMMEGYHMELLVGEKYGLKSAIRAERKRQEEDMERQRLQLLAKNGKKHKSDDSGMVATSVEGTREQRGDNGMMFPDAVALNGPLNLNSKEHAQQEHSHAQFGPPGLLALPEPSSDNEGRKLARKKQKRRLSREPGEDGDDRTREHPFIVTEPGEVARGKKNGLDYLFDLYEQCARFLDEVQQMSRERGEKCPTKVTNQVFRHAKLKGASYINKPKMRHYVHCYALHCLDKEKSNLLRKLFKERGENVGAWRQACYYPLVDMARDNGWDIEGVFVRNEKLRIWYVPTKLRQLCHLEKSKD
>fern_FCHS_scaffold_2007395_Deparia_lobato 
PAATNTKQLKLLEDLFKEYGVRSTTIIKIMEMGFTVSTLVNMMEQEIDDVIKTMMEGYHMELLVGEKYGLKSAIRAERKRQEEDMERQRLQLLAKNGKKHKSDDSGMVATSVEGTREQRGDNGMMFPDAVALNGPLNLNSKEHAQQEHSHAQFGPPGLLALPEPSSDNEGRKLARKKQKRRLSREPGEDGDDRTREHPFIVTEPGEVARGKKNGLDYLFDLYEQCARFLDEVQQMSRERGEKCPTKVTNQVFRHAKLKGASYINKPKMRHYVHCYALHCLDKEKSNLLRKLFKERGENVGAWRQACYYPLVDMARDNGWDIEGVFVRNEKLRIWYVPTKLRQLCHLEKSKD
>fern_AFPO_scaffold_2074266_Blechnum_spicant 
PAATNTKQLKLLEDLFKEYGVRSTTIIKIMEMGFTVSTLVNMMEQEIDDVIKTMMEGYHMELLVGEKYGLKSAIRAERKRQEEDMERQRLQLLAKNGKKHKSDDSGMVATSVEGTREQRGDNGMMFPDAVALNGPLNLNSKEHAQQEHSHAQFGPPGLLALPEPSSDNEGRKLARKKQKRRLSREPGEDGDDRTREHPFIVTEPGEVARGKKNGLDYLFDLYEQCARFLDEVQQMSRERGEKCPTKVTNQVFRHAKLKGASYINKPKMRHYVHCYALHCLDKEKSNLLRKLFKERGENVGAWRQACYYPLVDMARDNGWDIEGVFVRNEKLRIWYVPTKLRQLCHLEKSKD
>fern_NOKI_scaffold_2011879_Lindsaea_linearis 
PLPAVPNPNSIPNPNSKQLKLLEDLFKDYGVRSTTIVKVMEMGFTVNTLVNMMEQEIDDVITTMTEGYHMELLVGEKYGLKSAIRAEKKRQEEDLDRQRSQLMAKNGKKHRSDDSGMVVTSVEGTREQRGDNGMMFPDAVALGDPLNLNSREHVQQEHSHAQFGPPGNLALPEPSSDNEGRKLARKKQKRRLSREPGEDGDDRTREHPFIVTEPGEVARGKKNGLDYLFDLYEQCARFLDEVQQISRERGEKCPTKVTNQVFRHAKLKGASYINKPKMRHYVHCYALHCLDKEKSNLLRKLFKERGENVGAWRQACYYPLVDMARDNGWDIEGVFVRNEKLRIWYVPTKLRQLCHLEKSKD
>fern_WCLG_scaffold_2004512_Adiantum_aleuticum 
PPATNNTKQLKLLEDLFKDYGVRSTTIIKVMEMGFTVSTLVNMMEQEIDDVIKTMMEGYQMELLVGEKYGLKSAIRAERKRQEEEMERQRLQLLAKNTKKHKSDDSGMVATSAEGTREQRGDNGMMFPDAVAPNGPLNLNSKEHPQQEHSHAHFGPPGLLALPEPSSDNEGRKLARKKQKRRLSREPGEDGDDRTREHPFIVTEPGEVARGKKNGLDYLFDLYEQCARFLDEVQQMSRERGEKCPTKVTNQVFRHAKLKGASYINKPKMRHYVHCYALHCLDKEKSNFLRKQFKERGENVGAWRQACYYPLVDMARDNGWDIEGVFVRNEKLRIWYVPTKLRQLCHLEKSKD
>fern_HNDZ_scaffold_2012191_Cystopteris_utahensis 
PAATNTKQLKLLEDLFKEYGVRSTTIIKIMEMGFTVSTLVNMMEQEIDDVIKTMMEGYHMELLVGEKYGLKSAIRAERKRQEEDMERQRLQLLAKNGKKHKSDDSGMVATSVEGTREQRGDNGMMFPDPVALNGPLNLNSKDHTQQEHSHVQFGPPGLLALPEPSSDNEGRKLARKKQKRRLSREPGEDGDDRTREHPFIVTEPGEVARGKKNGLDYLFDLYEQCARFLDEVQQMSRERGEKCPTKVTNQVFRHAKLKGASYINKPKMRHYVHCYALHCLDKEKSNLLRKLFKERGENVGAWRQACYYPLVDMARDNGWDIEGVFVRNEKLRIWYVPTKLRQLCHLEKSKD
>fern_MTGC_scaffold_2008394_Dennstaedtia 
PATTNTKQLKLLEDLFKDYGVRSTTIIKVMEMGFTVSTLVNMMEQEIDDVIKTMMEGYHMDLLVGEKYGLKSAIRAERKRQEEDMERQRLQLLAKNGKKHKSDDSGMVATSVEGTREQRGDNGMMFPDAVALNGPFNLNSKEHAQQENSHAHTQFGPPGLLALPEPSSDNEGRKLGRKKQKRRLSREPGEDGDDRTREHPFIVTEPGEVARGKKNGLDYLFDLYEQCARFLDEVQQMSRERGEKCPTKVTNQVFRHAKLKGASYINKPKMRHYVHCYALHCLDKEKSNLLRKLFKERGENVGAWRQACYYPLVDMARDNGWDIEGVFVRNDKLRIWYVPTKLRQLCHLEKSKD
>fern_BMJR_scaffold_2008900_Adiantum_tenerum 
PPTTNNSKQLKLLEDLFKDYGVRSTTIIKVMEMGFTVSTLVNMTEQEIDDVIKTMIEGHQMGLLVGEKYGLKSAIRAERKRQEEEMERQRMQLLGAKNSKNHKSDDSGMVATSAEGTREQRGESGMILPDAAAPKGPLNLNSKEHPQQEHSHAHFGPPGLLALPEPSSDNEGRKLARKKQKRRLSREPGEDGDDRTREHPFIVTEPGEVARGKKNGLDYLFDLYEQCARFLDEVQQMSRERGEKCPTKVTNQVFRHAKLKGASYINKPKMRHYVHCYALHCLDKEKSNFLRKQFKERGENVGAWRQACYYPLVEMARDNGWDIEGVFVRNEKLRIWYVPTKLRQLCHLEKSKD
>fern_UJTT_scaffold_2010715_Pityrogramma_trifoliata 
PPSTANAKQLKLLEDLFEDYGVRSTTILKVMEMGFTVNTLVNMMEPEIDDVIKTMVDGYHIELLVGEKYGLKSAIRAERKRQEEETERQRLQVLAKSSKKHKSDDSGLVATSFEGAREQRGDNGMMFPDAVAPNGPLNLNSKEQQEHSQALFGPPGLLALPEPSSDNEGRKLARKKQKRRLSREPGEDGDDRTREHPFIVTEPGEVARGKKNGLDYLFDLYEQCARFLDEVQQMARERGEKCPTKVLVTNQVFRHAKLKGASYINKPKMRHYVHCYALHCLDKEKSNCLRKQFKERGENVGAWRQACYYPLVEMARDNGWDIEGVFVRNEKLRIWYVPTKLRQLCHLEKSKD
>fern_MROH_scaffold_2048633_Thelypteris_acuminata 
PASSNTKQLKLLEDLFKEYGVRSTTIIKIMEMGFTVSTLVNMMEQEIDDVIKTMMEGYHMELLVGEKYGLKSAIRAERKRQEEDMERQRLQLLAKNGKKHKSDDSGMVATSVEGTREQRGDNGMMFPDAVALNGPLNLNSKEHAQQEHSHAQFGPPGLLALPEPSSDNEGRKLARKKQKRRLSREPGEDGDDRTREHPFIVTEPGEVARGKKNGLDYLFDLYEQCARFLDEVQQMSRERGEKCPTKVTNQVFRHAKLKGASYINKPKMRHYVHCYALHCLDKEKSNLLRKLFKERGENVGAWRQACYYPLVDMARDNSWDIEGVFVRNEKLRIWYVPTKLRQLCHLEKSKD
>fern_KJZG_scaffold_2004358_Asplenium_platyneuron 
KQLKLLEDLFKDYGVRNTTIVKIMEMGFTVNTLVNMMEQEIDDVIKTMMEVYHMELLVGEKYGLKSAIRAERKRQEDDVERQRLQLLAKNGKKHKSDDSGMVATSVEGTREQRGDNVMMFPDAVALNGPLNLNTKEHTQQEHSHAQFGPPGLLALPEPSSDNEGRKLARKKQKRRLSREPGEDGDDRTREHPFIVTEPGEVARGKKNGLDYLFDLYEQCARFLEEVQQMSRERGEKCPTKVTNQVFRHAKLKGASYINKPKMRHYVHCYALHCLDKEKSNLLRKLFKERGENVGAWRQACYYPLVDMARDNCWDIEGVFVRNEKLRIWYVPTKLRQLCHLEKSKD
>fern_ORJE_scaffold_2018095_Cibotium_glaucum 
PATTNNKQLKLLEELFKEYGVRTTTVIKIMEMGFTVSTLVNMMEQEIDDVIKTMMEGYHMDLLVGEKYGLKSAIRAEKKRQEEDMERQRLQLLAKNGKKHKSDDSGMVATSVEGTREQRGDNGMMFPDAVAHNGPLNLNSKEHAQQEHSHAQFGPPGLLALPEPSSDNEGRKSARKKQKRRLSREPGEDGDDRTREHPFIVTEPGEVARGKKNGLDYLFDLYEQCARFLDEVQQMSRERGEKCPTKVTNQVFRHAKLKGASYINKPKMRHYVHCYALHCLDKEKSNLLRKIFKDRGENVGAWRQACYYPLVDMARGNGWDIEGVFVRNEKLRIWYVPTKLRQLCHLEKSKD
>fern_SKYV_scaffold_2001904_Vittaria_lineata 
SKLLEDLFKDYGVRSTTIMKVMEMGFTVSTLINMMEQEIDDVIKTMIEVYQMELLVGEKYGLKSAIRAERKRQEDETERQRLLLLAKNSKRHKSDDSGMVATSGEGTREQRGDNGMMLPDAVAPSGPLNLNSKDHPQQEHSHAHFGPPGLLVLPEPSSDNEGCKVTRKKQKRRLSREPGEDGDDRTREHPFIVTEPGEVARGKKNGLDYLFDLYEQCGRFLDEVQQMSRERGEKCPTKVTNQVFRHAKLKGASYINKPKMRHYVHCYALHCLDKEKSNFLRKQFKERGENVGAWRQACYYPLVDMARDNGGGIESIFIRNEKLRIWYVPTKLRQLCHLERSKD
>fern_PSKY_scaffold_2058265_Asplenium_nidus 
PPAGTSTKQLKLLEDLFKDYGLRNTTIIKIMEMGFTVNTLVNMMEQEIDDVIKTMMDGYHMELLVGEKYGLKSAIRAERKRQEEDMEWQRLQLLAKNGKKHKLDDSGMVATSVEGTREQRGDNGMMFPDAAALNGPLNLNMKEHAQQEHSHAQFGPPGLLALPEPSSDNEGRKLARKKQKRRLSREPGEDGDDRTREHPFIVTEPGEVARGKKNGLDYLFDLYEQCARFLEEVQQMSRERGEKCPTKVTNQVFRHAKLKGASYINKPKMRHYVHCYALHCLDKEKSNLLRKLFKERGENVGAWRQACYYPLVDMARDNCWDIEGVFVRNEKLRIWYVPTKLRQLCHLEKSKD
>fern_CVEG_scaffold_2125709_Azolla_cf._caroliniana 
LEDLFKDYGVRTSTTVKFLEMGFTVNTLVNMTEPEIDDVITTMMEGYQMELLVGEKYGLKSAIRAEKKRQEEEIEQQRLQCLGKNGKKHKLDEYSGIASTSAEGTREQRGDNGMMMLDAIATDGPLNLNSNEHLQQEHIHSGFSLPGVLPMPEPSSDDNEEQKFARKKQKRRLLREPGGEDGDDRTREHPFIVTEPGEVARGKKNGLDYLFDLYEQCASFLDEVQQISRERGEKCPTKVTNQVFRHAKLKGASYINKPKMRHYVHCYALHCLDKEKSNFLRKLYKERGENVGAWRQACYYPLVEMARTNGWDIEGVFVRNEKLRIWYVPTKLRQLCHLEKSKD
>fern_EWXK_scaffold_2021182_Thyrsopteris_elegans 
RRRQQKSLEDLFRDYGVRLSTVAKVMEMGFTVSTLVNMTEDEIEDVINKSMVEVELLVGERYGLKSAIRAEKRRQEDEERQRFGRDRKGRKFDDIATSMEESIPIPIHLDLLIFESVNALHSHSVYWNYSAGFSAGTREQGGDNGGMLADAVATVGPFLNVNLKERVQLEQRHAQFGPLGQLAIPEPCSDNDGRQLGRKNKKQRLSQQRGEDGDDRTREHPFIVTEPGEVARGKKNGLDYLFDLYEQCARFLDEVQQMAKERGEKCPTKVTNQVFRHAKMKGASYINKPKMRHYVHCYALHCLDLEKSNHLRKLFKERGENVGAWRQACYSPLVKMARETGWDIEGVFMRNEKLRIWYVPTKLRQLCHQEKSKD
>fern_CVEG_scaffold_2031619_Azolla_cf._caroliniana 
PVTPTHSKQIKLLEDLFKDYGVRAATIVKFMEMGFTFNTLVNMIEPEIDDVIKTMVEGYQMELLVGERYGLKSAIRAEKKRQDEEVERQRLKTLGNSNGKKQKLDDNGTAVTSAEGNREQRGDNGIMFLDAVATNGPLNLNSREHAQQEHSHAQLGPPGLLAIPEPSSDNEGRTLVRKKQKRRLSSREPGEDGDDRTREHPFIVTEPGEVARGKKNGLDYLFDLYEQCGRFLDEVQQMSRERGEKCPTKVTNQVFRHAKLKGASYINKPKMRHYVHCYALHCLDKEKSNFLRKLYKERGENVGAWRQACYYPLVEMARANGWDTEGVFVRNEKLRIWYVPTKLRQLCHLEKSKD
>fern_VIBO_scaffold_2009658_Osmunda_javanica 
KESKGLEDLFKDFGLRPTTVAVMEQMGFTARTLINMTDVELEYLIKTLIETYHLDLLVGERFGIKSAVRAQKRILDEEMERQRFQAATKCENKRRATENAWERGSSRAGTSFKGGLRNCQIISELPPPMHNNIFNSNELALVDQGHASMVTAGLLSPLSGDTSESDDNTIGRKKEKRRWKPREPGEDGEERPREHPFVVTESGEPARGKKNGLDYLFDLYEQAGKFLEEVQQISREKGEKCPTKVTNQVFRYAKHKGAGHINKPKMRQYVHCYALHCLDVNQSDGLRRVCKERGENVGSWCQACYIPLISMARENAWDIEGLFNRHDKLRIWYVPKKLIQLCHQERAKH
>fern_UOMY_scaffold_2080212_Osmunda_sp. 
KESKGLEDLFKDFGLRPTTVAVMDQMGFTARTLINMTDVELEYLIKTLVETYHLDLLVGERFGIKSAVRAQKRILDEEMERQRFQAATKCENKRRATENAWERGSSRAGTSFKGGLRNCQIISELPPPMHNNIFNSNELALVDQGHVSMVTAGLLSPLTGDTSESEDNTIGRKKEKRRWKPREPGEDGEERPREHPFVVTESGEPARGKKNGLDYLFDLYEQAGKFLEEVQQISREKGEKCPTKVTNQVFRYAKHKGAGHINKPKMRQYVHCYALHCLDVNQSDGLRRVCKERGENVGSWCQACYIPLISMARENAWDIEGLFNRHDKLRIWYVPKKLIQLCHQERAKH
>fern_GANB_scaffold_2017026_Cyathea_spinulosa 
RSLEDLFRDYGVRASTVAKVMEMGFTVSTLVNMTEEEIEDVINKSMAEVELLLGERYGLKSAIRAEKRRQGEEFGKALTFDDSAVIATSMEAGTRDQGGDNDGMLADAVGPLSMNNNLKEGVRLEHSHAPFDQLAIPEPCSDNDGRQLGRKNEKHRLSRQQGEDGDDRTREHPFIVTEPGEVARGKKNGLDYLFDLYEQCARFLDEVQQMAKERGEKCPTKVTNQVFRHAKMKGASYINKPKMRHYVHCYALHCLDLEKSNQLRKVFKERGENVGAWRQACYYPLVKTARETGSRDIEGIFMRNEKLRIWY
>fern_KIIX_scaffold_2012644_Pilularia_globulifera 
PIPNPNPNSNSKQLKLLEDLFKDYGVRVTTIVKFLEMGFTVSTLVNMTEQEIDDVIKTMTEGFQIELLVGEKYGLKSAIRAEKRRQEEEVERQRLQLLSKSKKHKSDDSGMVVTSAEGTREQRGDNAMMFLDAGVTNGPLNLNSKEHTQQDHSHAQFGPPGLLAIPEPSSDNEGRKLARKKQKRRLSREPGEDGDDRTREHPFIVTEPGEVARGKKNGLDYLFDLYEQCARFLDEVQQISRERGEKCPTKVTNQVFRHAKLKGASYINKPKMRHYVHCYALHCLDKEKSNFLRKLYKERGENVGAWRQACYYPLVEMA
>fern_YIXP_scaffold_2001883_Lindsaea_microphylla 
PLPAVPNPNSVPNSNSKQLKLLEDLFKDYGVRSTTIVKVIEMGFTVNTLVNMMEQEIDDVITTMTEGYHMELLVGEKYGLKSAIRAEKKRQEEDLDRQRLQLMAKNGKKHRSDDSGMVVTSVESCCFEALVDRLYGWYMLLQFKLLDGLLIVHMHVYLNLLCNTHINRFIEVRLQLMAKNGKKHRSDDSGMVVTSVEGTREQRGDNGMMFPDAVALGDPLNLNSREHVQQEHSHAQFGPPGNLALPEPSSDNEGRKLARKKQKRRLSREPGEDGDDRTREHPFIVTEPGEVARGKKNGLDYLFDLYEQCARFLDEVQQISRERGEKCPTKVTNQVFRHAKVKGASYINKPKMRHYVHCYALHCLDKEKSNLLRKLFKERGENVGAWRQACYYPLVDMARDNGWDIEGVFVRNEKLRIWYVPTKLRQLCHLEKSKD
>fern_KJZG_scaffold_2004359_Asplenium_platyneuron 
KQLKLLEDLFKDYGVRNTTIVKIMEMGFTVNTLVNMMEQEIDDVIKTMMEVYHMELLVGEKYGLKSAIRAERKRQEDDVERQRLQLLAKNGKKHKSDDSGMVATSVEAWLQPLKEVVQHRWLKLTVWFWESNQFVGLITGLHIFCRTREQRGDNVMMFPDAVALNGPLNLNTKEHTQQEHSHAQFGPPGLLALPEPSSDNEGRKLARKKQKRRLSREPGEDGDDRTREHPFIVTEPGEVARGKKNGLDYLFDLYEQCARFLEEVQQMSRERGEKCPTKVTNQVFRHAKLKGASYINKPKMRHYVHCYALHCLDKEKSNLLRKLFKERGENVGAWRQACYYPLVDMARDNCWDIEGVFVRNEKLRIWYVPTKLRQLCHLEKSKD
>fern_YIXP_scaffold_2001882_Lindsaea_microphylla 
PLPAVPNPNSVPNSNSKQLKLLEDLFKDYGVRSTTIVKVIEMGFTVNTLVNMMEQEIDDVITTMTEGYHMELLVGEKYGLKSAIRAEKKRQEEDLDRQRLQLMAKNGKKHRSDDSGMVVTSVEGTREQRGDNGMMFPDAVALGDPLNLNSREHVQQEHSHAQFGPPGNLALPEPSSDNEGRKLARKKQKRRLSREPGEDGDDRTREHPFIVTEPGEVARGKKNGLDYLFDLYEQCARFLDEVQQISRERGEKCPTKVTGNAQIVLKRESSSVTLKTKTKVFSMCIIALYMHACVRAWAMVEGFSMWLIITIISTLHLISTLHLKGVSESVSCLDIQNLQSYVYRTCCASFLARGEKCPTKVTNQVFRHAKVKGASYINKPKMRHYVHCYALHCLDKEKSNLLRKLFKERGENVGAWRQACYYPLVDMARDNGWDIEGVFVRNEKLRIWYVPTKLRQLCHLEKSKD
>Azfi_s0006.g010459_Azolla_filiculoides 
MEMVIHPVSSCKNPNHLELLEDLFKDYGVRTSTIVKFLEMGFTVNTLVNMTEPEIDDVIATMMEGYQMELLVGEKYGLKSAIRAEKKRQEEEIEQQRLQCLGKNGKKHKLDEYSGIASTSAEGTREQRGDNGMMMLDAIATDGPLNLNSNEHLQQEHIHSGFSLPGVLPMPEPSSDDNEEQKFARKKQKRRLLREPGGEDGDDRTREHPFIVTEPGEVARGKKNGLDYLFDLYEQCASFLDEVQQISRERGEKCPTKRISLRSPNPLEYPKFNMKLTRVTNQVFRHAKLKGASYINKPKMRHYVHCYALHCLDKEKSNFLRKLYKERGENVGAWRQACYYPLVEMARTNGWDIEGVFVRNEKLRIWYVPTKLRQLCHLEKSKDSDSCS
>Azfi_s0051.g031425_Azolla_filiculoides 
MIPRKEIVPMEVVMAAHPVTPTHSKQIKLLEDLFKDYGVRAATIVKFMEMGFTFNTLVNMIEPEIDDVIKTMVEGYQMELLVGERYGLKSAIRAEKKRQDEEVERQRLKTLGNSNGKKQKLDDNGTVVTSAEGNREQRGDNGIMFLDAVATNGPLNLNSREHAQQEHSHAQLGPPGLLAIPEPSSDNEGRTLVRKKQKRRLSSREPGEDGDDRTREHPFIVTEPGEVARGKKNGLDYLFDLYEQCGRFLDEVQQMSRERGEKCPTKVTNQVFRHAKLKGASYINKPKMRHYVHCYALHCLDKEKSNFLRKLYKERGENVGAWRQACYYPLVEMARANGWDTEGVFVRNEKLRIWYVPTKLRQLCHLEKSKDSDSCSYE
>Sacu_v1.1_s0020.g008091_Salvinia_cucullata 
MVSRSPLHCPMVLQVFMVPPFAHRVLFLSWSSSRSRLETFRFASRSSDSTGVGAANNNFALPSHHRFCVGDKLDQEQFPVTSLFRWEQHLIPRKETLPMEAVVHPGSTNAKQLKLLEDLFKDYGVRITTIVKFVEMGFTFSTLVNMMEQEIDDLIKTMVEGYQIEMLVGERYGLKSAIRAERKRQEEEIERQRLKLLGRAVKRQKLDDNGTMVPSAEGIREQRGDNGILSSDAVATNGPLNLNSKEHAHQEQSHPQFCPPGLLAIPEPSSDNDGQKLVKRKQKRRLTREPGEDGDDRTREHPFIVTEPGEVARGKKNGLDYLFDLYEQCARFLDEVQQISRERGEKCPTKVTNQVFRHAKLKGASYINKPKMRHYVHCYALHCLDKDKSNLLRKMYKERGENVGTWRQACYYPLVEMARANGWDIEGVFVRNEKLRIWYVPTKLRQLCHLEKSKDSDSCSYE
>Sacu_v1.1_s0268.g026979_Salvinia_cucullata 
MDPEQFPGALFRWEQRIIPCKEVPPMEVVVHPVTANLKQLKLLEDLFKDYGVRSTTIVKFMEMGFTVSTLVNMMEQEIDDVIKTMVDCYQMELLVGERYGLKSAIRAEKKRQEEEIERQRLQLLEKNGKKHKSDDSGMVSTSAEGTREQRGDNGIMFVDAVATNGPLNLNSKEHTQQEHPRPQYGQPGLLAIPEPSSDNEGRKVTRKKQKRRLSREPGEDGDDRTREHPFIVTEPGEVARGKKNGLDYLFDLYEQCAKFLDEVQQMSRERGEKCPTKVTNQVFRHAKLKGASYINKPKMRHYVHCYALHCLDKEKSNFLRKLYKERGENVGAWRQACYYPLVEMARTNGWDIEGVFLRNEKLRIWYVPTKLRQLCHLEKSKDSDSCSYE
>Sacu_v1.1_s0468.g027412_Salvinia_cucullata 
MTLARSASLFVCTETVLVFPSLVFIRRWILDSLENFRTDQSNYFLSPSQQNVGLCLFTQTEFHLLEQSLAEQQASNDRVLKAIARWIQNSFLGHCFRWEQRIIPCKEVPPMEVVVHPVTANLKQLKLLEDLFKDYGVRSTTIVKFMEMGFTVSTLVNMMEQEIDDVIKTMVDCYQMELLVGERYGLKSAIRAEKKRQEEEIERQRLQLLEKNGKKHKSDDSGMVSTSAEGTREQRGDNGIMFVDAVATNGPLNLNSKEHTQQEHPRPQYGQPGLLAIPEPSSDNEGRKVTRKKQKRRLSREPGEDGDDRTREHPFIVTEPGEVARGKKNGLDYLFDLYEQCAKFLDEVQQMSRERGEKCPTKVTNQVFRHAKLKGASYINKPKMRHYVHCYALHCLDKEKSNFLRKLYKERGENVGAWRQACYYPLVEMARTNGWDIEGVFLRNEKLRIWYVPTKLRQLCHLEKSKDSDSCSYE
>green_alage_MWXT_scaffold_2013594_Chara_vulgaris 
SKNLDELFKEYGLRAATVMTMMQMGFTVNTLVNMTENELDYVIKTMIENSNVELLVGERFGIKAACRAERRWLDEQAQRQRLDALAKLERKRKLDEDAATQCARQGKKIKKKQMPMLTSTPHLSIVSPQSLAMGNGGENMMMIGQGVTVESEGNCSSESESEKGKKERATRSEGEDDRPRQHPFVVTDRGEAAKGKKHGLDYLFSLYDEAGKLLAEVQQISMERGEKFPSKVTNQVFRHAKYKGMGYINKPKMRQYVHCYALHCLDMCQSDALRKLCKERGENVGAWCNACYTPLIMMARESGWDIEGIFNRHEKLRIWYVPKKLVQMCSLERA
>green_alage_VQBJ_scaffold_2011958_Coleochaete_scutata 
QPTICTAPAPRGVVMANSQYKNLDTLFHNYGLRPDTLAVMNQMGFTVSTLCNMTEQEIDIMVKMMVENLNMDLLQGEKFGIKAAIRSERRQLEEAMERSRVEATGFGARKFHLDEEPVLMALPESTQMHPPVENGVARVVAKGKKRMDEGEHQQGGSVDSNGWRQVNEAMVGDPLQFDAPVVDDGDGLKKKPKKQKRQKEPDGEEERPREHPFVVTEPGEAARGKKNGLDYLFQLYEESAKLLIEIQQLSLEKGEKVPTKVTNQVFRHAKQRGMGFINKPKMRQYVHCYALHCIAPAESNKLKERGENVGQWCQECYGPLVSIVRDHGWDLEAIFNSHEKLRIWYIPKKLVQQVNAERLR
>green_alage_QPDY_scaffold_2029457_Coleochaete_irregularis 
VQSYDSMMQPSLCTTPAPRGVIMADSQFKTLDTLFHNYGLRHSTLETMNQMGFTVSTLCNMTEQEIDLMIKTMVEQLSMDLLQGEKFGIKAAIRAERRQLEEAMERTRVEAAGYPPRKFLEEEPILMGLPPDGTQVENGAVTRVLPKQKKKLKLEDEHHHQGGSVDSSGWRQEQLTVTPYGMEAAVLEDGDGGLKKKVKKKREKEMEAEDERPREHPFVVTEHGEQARGKKNGLDYLFQLYEEAAKLLNEIQAISMEKGEKVPTKVTNQVFRHAKMKGMGFINKPKMRQYVHCYALHCIDPVQSNTLRRICKERGENVGQWCQECYGPLVAIVRESGWDLEGIFNSNDKLRIWYIPKKLVQQVNAERIRLG
>green_alage_DRGY_scaffold_2003051_Chaetosphaeridium_globosum 
ALVGAYTKPVDDLFRQYGLRDVTMQAIVNMGFTTGTLCNMTEDELDQLVKTLADAYSLEMLPGEKFGIKAAVRAEKRAMEEDERARSDLVDRKRKMDDMEMLLHSANGGGGRRRALVGGKGTYQQQLMIAENERKLGATRKRERKRKKWGPGGEEEDDEEEEERPREHPFVVTENGEQARGKKNGLDYLFNLYEEAAKLLGEVQQQAQQNGDKVPQKVTNQVFRHAKAKGMGYINKPKMRQYVHCYALHCIDPETSDNLRRKCKESGENVGQWCQECYAPLLLILRQNNFDVERLFYEHEKLRIWY
>green_alage_JOJQ_scaffold_2040967_Cylindrocystis_cushleckae 
RKPATTLEELFRDNRLRSATLQMLNQMGFSVGTLVNLTEAEVDYVVRTIRETQHVDLPLGEQLGIKAGIRAERRYLEDFAEKERMVDQRRRQDSQGATTANQSADHQSMGGPARGDHGHSNDGMGFATNGGAPDGALNLGVLQHVVSGGDSMRHSDVPLDSDSEEKSKKRKRKKKGQLKAGDSEDGDEEPDGRPREHPFQVTERGEEARGKRNGLDHLFELYEEAGQLLVELQQTCSQTGAKWPTKVNNQVFRYAKAKGMGHINKPKMRQYVHCYALHCLDVVRSDDLRREFKFKSEAHPRPNVGTWSDACYAPLVQMSRDNNWDVDSLFENNEKLRIWYVPKKLVELVNTEKTK
>green_alage_MFZO_scaffold_2025724_Zygnemopsis_sp. 
RKPATTLEELFRENRLRPATLQVLNQMGFAVGTLVHLTESEIDFVVRAIRETHHIDLPLGEQLGIKAGIRAERRFLEEYMERERVAEQRRRSDPQGAGTSNQGTADGLPGMGYPGGQDPGAMVGQARGDPMHSNDGMAYATNGAMPDGGAMGLGVLPHVVPEGDSLRPSDVPLDSDSEGKAKKRKRKKKSPSKSRDGEEGDEEQDSRPREHPFQVTERGEEARGKRNGLDHLFALYEEAGQLLGELQQTCSQTGAKWPTKVNNQVFRYAKAKGMGHINKPKMRQYVHCYALHCLDMAQSDDLRRQFKFKSETHPRPNVGTWSDACYAPLVQMARSNGWDVDGLFENNDKLRIWYVPKKLIELVSIEKQK
>green_alage_NBYP_scaffold_2007097_Mesotaenium_kramstei 
LEELFRENRLRPATLQVLNQMGFAVGTLVNLTESEIDFVVRAIRETHHVDLPLGEQLGIKAGIRAERRFLEEFIERERLTEQRRRAEAQGAAASNQGAAEQANMLGQGRSDPTHSNDGMGYVSNGGVPDGTLSLGVLPHVVSGGDSLRPSDVPLDSDSEGKAKKRKRKKKSPAKPRDGEEGEEEHDGRPREHPFQVTERGEEARGKRNGLDHLFALYEEAGQLLLELQQTCSQTGAKWPTKVNNQVFRYAKAKGMGHINKPKMRQYVHCYALHCLDMLRSDDLRREFKFKSEAHPRPNVGTWSDACYAPLVQMARNNGWDVDSLFEGNEKLRIWYVPKKLIELVSIEKAKLGE
>green_alage_HKZW_scaffold_2006881_Mesotaenium_caldariorum 
LAEMFSANNLQQSTLQALKDMGFTVTTLVNLTEDEIDFVVRAVQEAQQIELPLGEQLGIKAGIRAEKKLLEECLEKELLLEKNLGNDSQGAGLPHSLTSRPSQAIGMRRSTANGDALTSPKEILQNDVSLPFSDDANNDSGDDLLGKKRRRKQSVSEKPKEGEKGESEEEHYERPREHPFQVTERGEQPRGRRNGLDHLFSLYVEAGQLLAELQESRARSGGKWPTKVNNEVFRYAKSKGMCHINKPKMRQYVHCYALHCLDPERSDSLRREFKFPSEAHPRPNVGLWSEACYGPLLELARKNEWDIETMFETNDALRIWYIPKKLVEFANLEK
>green_alage_FQLP_scaffold_2033468_Klebsormidium_subtile 
DSRVMNDLLKDYGVREHTISRMEEEGFNLNTLLSMNDEEVAEAIKMMISECGINFLVGERFGVKMACRSGRKWLEEKRALLENPPAPAPPKKRKRLDGKASQGVSEHVLASLVNGGLENESEEADEETVQKQSELSGRDKSKTTPKKKKGEGDEATSRGPAFQVTAFGEEGHGKKQGLDYLFELYGEAGRILEDIRAQERATGKKPSAKVNNLVYRYAKQRGMGFINKPKMRQYLHCYALHCLDVGTSNAIRMTCRDRNKTLQAWAECCYEPLLQMARVRGYNLESLFQLSPALAIWNVPKQLEKLCEEEKDRLGE
>green_alage_FPCO_scaffold_2028225_Interfilum_paradoxum 
DSKIMNDLLKDYGVREHTISRMEAEGFNLNTLLSMNDEEVEQAIKLMITECGINFLVGERFGVKMACRSGRKWLEEKRALLEGPSEPPKKRKRPNNSQAALSEHVLASLVNGAADESEELDEETVQKQSESGKDKSKGSKKKKGEGDEATSRGPAFQVTAQGEDGHGKKQGLDYLFQLYEEAGRILEEIRVQETAKGKKPSPKVNNLVYRYAKQRGMGFINKPKMRQYLHCYALHCLDPGTSNAIRMACRDKSKTLQAWAECCYEPLLQMARVRGYNLESLFQQSPHLAIWNVPKQLEKMCEEEKDRLGQ
>hornwort_TCBC_scaffold_2003247_Megaceros_vincentianus 
RREAKTLDELFRDYGVRPSTLETVAQMGFTVGTMINMTDEELDSLIKTMTENYRVDLLVGEKFGIKSAVRAERRLLDEVDRVRIEMKARSESMMELKGQYKVSNCATGLGGVAIVSGGNGAAPGGLANVCAPSPKLAATKARKKKDTKEEQNHPLLSGNVLAAMSPGALPGLLSELSSDSEGKVDLGKRRAKRKRKVKEPGEEGDDRPREHPFVVTEPGELARGKKNGLDYLFNLYEQAGKFLEEVQHIAREKGEKCPTKVTNQVFRHAKVQGAGYINKPKMRQYVHCYALHCLASDKSDELRRCCKERGENVGAWCQACYLPLIKMAKEKSWDIEGLFNSHDKLKIWYVPKKLIQLCHQEKSK
>hornwort_UCRN_scaffold_2002746_Megaceros_tosanus 
EAKTLDDLFRDYGVRPSTLETVAQMGFTVGTMINMTDEELDSLIKTMTENYRVDLLVGEKFGIKSAVRAERRVLDEIDRVRIEMKARTESMMEFKGQYKVSNCSAGLGGVGIVSGGNGAASGLPNVCAPPPKLAAAIARKKKDIKDEHSHPLLSGNDLAAMSPGALPGLLSELSSDSEGKLDLGKPRAKRKRKIKEPGEEGDDRPREHPFVVTEPGELARGKKNGLDYLFNLYEQAGKFLEEVQHIAREKGEKCPTKVTNQVFRHAKVQGAGYINKPKMRQYVHCYALHCLASDKSDELRRCCKERGENVGAWCQACYLPLIKMAKEKSWDIEGLFNSHEKLKIWYVPKKLIQLCHQEKSKH
>hornwort_WCZB_scaffold_2005202_Phaeoceros_carolinianus 
REAKTLDELFRDYGVRPSTLETMAQMGFTVGTMINMTDEELDSLIKTLVENYRVDLLVGEKYGIKSAVRAERRVLDEIDRVRMEMKSRTDGMMDPKGQFKVSDCVAGVGAVGAVGIGNGGIAVSGGMANMCAPSPRLAPSKPRKKKDVKDEQAHSLMSVNELAVMSPVALPGLLSELSSDSEGKTGSGKSRGKRKRKTKEPGEEGDDRPREHPFVVTEPGELARGKKNGLDYLFNLYEQAGKFLEEVQHLAREKGEKCPTKVTNQVFRHAKVQGAGYINKPKMRQYVHCYALHCLASDKSDELRRCCKERGENVGAWCQACYSPLIKMAKEKSWDIEGLFNSHEKLKIWYVPKKLIQLCHQEKSKH
>hornwort_DXOU_scaffold_2037709_Nothoceros_aenigmaticus 
RREAKTLDELFRDYGVRPSTLETVAQMGFTVGTMINMTDDELDSLIKTMIENYRVDLLVGEKFGIKSAVRAERRLLDEVDRVRIEMKARTESMMELKGQYKVSDCGTGLGGVAMVSGGNGAAPGGLANVCAPSPKLAATKARKKKDIKDELSHPLLSGNVLAAMSPGALPGLLSELSSDSEGKVDLGKRRAKRKRKVKEPGEEGDDRPREHPFVVTEPGELARGKKNGLDYLFNLYEQAGKFLEEVQHIAREKGEKCPTKVTNQVFRHAKVQGAGYINKPKMRQYVHCYALHCLASDKSDELRRCCKERGENVGAWCQACYLPLIKMAKEKSWDIEGLFNSHDKLKIWYVPKKLIQLCHQEKSK
>hornwort_RXRQ_scaffold_2138762_Phaeoceros_carolinianus 
REAKTLDELFRDYGVRPSTLETMAQMGFTVGTMINMTDEELDSLIKTLVENYRVDLLVGEKYGIKSAVRAERRVLDEIDRVRMEMKSRTDGMMDPKGQFKVSDCVAGVGGVGAVGIGNGGIAVSGGMANMCAPSPRLAPSKPRKKKDVKDEQAHSLMSVNELAVMSPVALPGLLSELSSDSDGKTGSGKSRGKRKRKTKEPGEEGDDRPREHPFVVTEPGELAKGKKNGLDYLFNLYEQAGKFLEEVQHLAREKGEKCPTKVTNQVFRHAKVQGAGYINKPKMRQYVHCYALHCLASDKSDELRRCCKERGENVGAWCQACYSPLIKMAKEKSWDIEGLFNSHEKLKIWYVPKKLIQLCHQEKL
>hornwort_RXRQ_scaffold_2138889_Phaeoceros_carolinianus 
REAKTLDELFRDYGVRPTTLEAMGQMGFTVGTIINMTDDELDSLIKTIIESYRLDLLVGERFGIKSAVRAERRFLDEIDRVRIEMKAKNENMVDFKGQFKMSDCTTAGLGGVGSGTGTGCAVIGSICGPSPKAAPNKSRKKKDAKDEQTHPLLNGNDLAVMSPVALPGLLSELSSDSEGKGGPGRRKPKRKRKAREPGEDGDDRPREHPFVVTEPGELARGKKNGLDYLFNLYEQAGKYLEEVQLIAREKGEKCPTKVTNQVFRHAKLQGAGYINKPKMRQYVHCYALHCLASAESDELRRSSKERGENVGAWCQACYQPLVKMAREKAWDIEGLFNSHEKLRIWYVPKKLIQLCHAEK
>hornwort_FAJB_scaffold_2007099_Paraphymatoceros_hallii 
REAKTLDELFRDYGVRPSTLETMAQMGFTVGTMINMTDEELDSLIKTLIENYRVDLLVGEKYGIKSAVRAERRILDEIDRVRLEMKSRTESMMDPKGQFKVSDCAAGVGGVGAVGIGNGCGAVSSGMANMCAPSPRLAPCKSRKKKDGKDERAHSLMSVNELAVMSPVALPGLLSELSSDSEGKTGSGKRRVKRKRKTKEPGEEGDDRPREHPFVVTEPGELARGKKNGLDYLFDLYEQAGKFLEEVQHLAREKGEKCPTKVTNQVFRHAKVQGAGYINKPKMRQYVHCYALHCLASDKSDELRRCCKERGENVGAWCQACYSPLIKMAKEKSWDIEGLFNSHEKLKIWYVPKKLIQLCHQEKS
>liverwort_NWQC_scaffold_2159736_Plagiochila_asplenioides 
RREVRTLEDLFQGYGVRIATLARMTEMGFTVSTLVNMTEAELDDVIQTISDILQMELLVGERYGIKSAVRAEKKHLDETLERQRLELLTKSERKRKLDDVTAAVLSSKEGAASEQRRESAMMMPEAMSTIHALNLNSKDPGLLLGAGHGSLTPGLLALAEQSSDSEDKRSGKKKQKRRRPKEHGEDGEDRPREHPFIVTEPGEAARGKKNGLDYLFDLYEQCGKFLEQVQQLAKEKGEKCPTKVTNQVFRHAKHTGAGYINKPKMRHYVHCYALHCLDIDQSNALRKLYKERGENVGAWRQACYYPLVSMARDNGWDIEGLFNRNDKLRIWYVPTKLRQLCHIEK
>liverwort_YBQN_scaffold_2009786_Odontoschisma_prostratum 
RREVRTLEDLFQGYGVRIATLAKMTEMGFTVSTLVNMTEAELDDIIQTISEILQMELLVGERYGIKSAVRAEKRHLDEEIERQRLELLTKSERKLKLDEVAGVVLSSKEGAASEQRRESSMMMPEAISPVNALNLNSKEPALLLGAGHSSLTSGLLALTEQSSDSDDTRSGKKKQKRRRPKEHGEDGEDRPREHPFIVTEPGEAARGKKNGLDYLFDLYEQCGKFLEQVQQLAREKGEKCPTKVTNQVFRHAKHTGAGYINKPKMRHYVHCYALHCLDIDQSNALRKLYKERGENVGAWRMACYYPLVSMARDNGWDIEGLFNRNDKLRIWYVPTKLRQLCHIEKGK
>liverwort_WZYK_scaffold_2091002_Bazzania_trilobata 
RSFEFGFTTAGGRREVRTLEDLFQGYGVRIATLAKMTEMGFTVSTLVNMTEAELDDIIQTISDILQMELLVGERYGIKSAVRAEKRHLDEELERQRLELLTKSERKRKLDEVAGVVLSSKTEGVASEQRRESAMMMPETISTVNALNLNSKEPALLLGAGHSSLTPGLLGLTEQSSDSEDQRPGKKKQKRRRPKEHGEDGEDRPREHPFIVTEPGEAARGKKNGLDYLFDLYEQCGKFLEQVQQLAREKGEKCPTKVTNQVFRHAKHTGAGYINKPKMRHYVHCYALHCLDIDQSNALRKLYKERGENVGAWRMACYYPLVSMARESGWDIEGLFNRNDKLRIWYVPTKLRQLCHVEKGK
>liverwort_IRBN_scaffold_2162905_Scapania_nemorosa 
RSFEFGFTTAGGRREVRTLEDLFQGYGVRIATLAKMTEMGFTVSTLVNMTEAELDDIIQTISDILQMDLLVGERYGIKSAVRAEKRYLDEELERQRLELLTKSERKRKLDEVAGVVLSSKEGIASEQRRESAMMMPEAISPVNALNLNSKEPNVLLGAGHSALTPSLLALTEQSSDSDDKRSGKKKQKRRRPKEHGEDGEDRPREHPFIVTEPGEAARGKKNGLDYLFDLYEQCSKFLEQVQQLAREKGEKCPTKVTNQVFRHAKHTGAGYINKPKMRHYVHCYALHCLDIDQSNALRKLYKERGENVGAWRMACYYPLVSMARDNGWDIEGLFNRNDKLRIWYVPTKLRQLCHIEKGK
>liverwort_LGOW_scaffold_2012188_Schistochila_sp. 
RSFEFGFTTAGRREVRTLEDLFHGYGVRIATLAKMTEMGFTVSTLVNMTEAELDDIIQTISEILQMELLVGERYGIKSAVRAEKRHLDEEVERQRLELLTKSERKRKLDEVAAVVMSSKEGAASEQRRESSMMMPEAISPINTLNLNSKEPTLLLGAGHGSLTPSLLALAEQSSDSEDKRSGKKKQKRRRPKEHGEDGEDRPREHPFIVTEPGEAARGKKNGLDYLFDLYEQCGKFLEQVQQLAREKGEKCPTKVTNQVFRHAKHTGAGYINKPKMRHYVHCYALHCLDIDQSNALRKLCKERGENVGAWRGACYRPLVSMASDNGWDIEGLFNRNEKLRIWYVPTRLRQLCHIEKGK
>liverwort_YFGP_scaffold_2107390_Pallavicinia_lyellii 
RREARTLEDLFHGYGVRIATLAQMTEMGFTVSTLVNMTESELDDVIQTISDILQMELLVGERYGIKSAIRAERRHLEEDMERKRLDVSKGERKRKLDEVSAVVMSCKEGGANDQRRENAIMKPEAISPINALNLNSKEPTLILGAGHSSLTPALLGFTAQSSDSEDKRTGKKKQKRRRPKDHGEDGEDRPREHPFIVTEPGETARGKKNGLDYLFDLYEQCGKFLEQVQQIAREKGEKCPTKVTNQVFRHAKHTGAGYINKPKMRHYVHCYALHCLDTDQSNALRKLYKERGENVGNWRNSCYYPLVAMARENGWDIEGLFNRSDKLRIWYVPTKLRQLCHIEKVK
>liverwort_UUHD_scaffold_2015324_Porella_pinnata 
RSFEFGFTTAGGRREVRTLEDLFHGYGVRIATLAKMTEMGFTVSTLVNMTEAELDDVIQTISDILQVELLVGERYGIKSAVRAEKKHLDEELERQRLELLTKSERKRKLDEVAAVVMSSKEGGASEQRRESVMVMPEAISPVNALNLNSKETALLMGPGHTALTPGLLGLTEQSSDSEDKRSGKKKQKRRRPKEHGEDGEDRPREHPFIVTEPGEAARGKKNGLDYLFDLYEQCGKFLEQVQQLAREKGEKCPTKVTNQVFRHAKHTGAGYINKPKMRHYVHCYALHCLDIDQSNALRKLYKERGENVGAWRAACYYPLVSMARDNGWDIEGLFNRNDKLRIWYVPTKLRQLCHTEKGR
>liverwort_KRUQ_scaffold_2113356_Porella_navicularis 
RSFEFGFTTAGGRREVRTLEDLFHGYGVRIATLAKMTEMGFTVSTLVNMTEAELDDVIQTISDILQMELLVGERYGVKSAVRAEKKHLDEELERQRLELLTKSERKRKLDEVAAVVMSSKEGGASEQRRESVMVMPEAISPVNALNLNSKETTLLMGPGHNALTPGLLSSLTEQSSDSEDKRSGKKKQKRRRPKEHGEDGEDRPREHPFIVTEPGEAARGKKNGLDYLFDLYEQCGKFLEQVQQLAREKGEKCPTKVTNQVFRHAKHTGAGYINKPKMRHYVHCYALHCLDIDQSNALRKLYKERGENVGAWRMACYYPLVAMARDNGWDIEGLFNRNDKLRIWYVPTKLRQLCHAEKGR
>liverwort_CHJJ_scaffold_2019360_Lejeuneaceae_sp. 
RKEMRTLEDLFLGYGIRIATLAKMTEMGFTVSTLVNMTEAELDDVIQTISDILQMELLVGERYGIKSAIRAEKKHLHEELERQRLEHLTKNERKRKVDEVAPVAMYSKEGCVNEQRRENVIRMPEAISPPNALNLNSRESTLVGGGGGHGPLTPGLLGLTEQSSDSEDKLPGKKKQKRRRPKEHGEDGEDRPREHPFIVTEPGEAARGKKNGLDYLFDLYEQCGNFLEQVQHLARDKGEKCPTKVTNQVFRHAKHTGAGYINKPKMRHYVHCYALHCLDIDQSNALRKLYKERGENVGAWRMACYYPLVTMARDNNWDIEGLFNRNDKLRIWYVPTKLRQLCHIEKGK
>liverwort_HPXA_scaffold_2019097_Ptilidium_pulcherrimum 
RREVRTLEDLFHGYGVRIATLSKMTEMGFTVSTLVNMTEAELDDVIQTISDILQLELLVGERYGIKSAVRAGKKHLDEEMEWQRLELLTKSERKRKLDEVSAAVLSSKEGGAVEQRRESAMMMSETISPVNALNLNSKEPALLMGPGHSSLTPGLIALAEQSSDSEDKRSGKKKQKRRRPKEHGEDGEDRPREHPFIVTEPGEAARGKKNGLDYLFDLYEQCGKFLEQVQLLAREKGEKCPTKVTNQVFRHAKHTGAGYINKPKMRHYVHCYALHCLDIDQSNALRKLYRERGENVGAWRMACYYPLVAMARDNGWDIEGLFNRNDKLRIWYVPTKLRQLCHIEKGK
>liverwort_ILBQ_scaffold_2046452_Conocephalum_conicum 
RREVRTLEDLFQGYGVRIATLAKMTEMGFTVSTLVNMTEAELDDVIQTISNILQVELLVGERYGIKSAVRAEKKHLEEELERQRIELLSKSERKRKLDEVTTALVTKEGTASEQRRESAMIMPEAITPVTLNLNNKEPPLLMGAGHSSLTPGLLALAENSSDSEDKRLGKKKQKRRRPKEHGEDGEDRPREHPFIVTEPGEAARGKKNGLDYLFDLYEQCGKFLEQVQQLAREKGEKCPTKVTNQVFRHAKHTGAGYINKPKMRHYVHCYALHCLDIDQSNALRKLYKERGENVGAWRGACYYPLVAMARDNGWDIEGLFNRNEKLRIWYVPTKLRQLCHVEKVK
>liverwort_WJLO_scaffold_2037505_Riccia_berychiana 
RREVRTLEDLFQGYGVRIATLAKMTEMGFTVSTLVNMTEAELDDVIQTISDILQVELLVGERYGIKSAVRAEKKHLEEELERQRIELLTKSERKRKLEEVTTALVTKEGTASEQRRESALMMPESIAPVSALNLNSKEPQLLMGAGHSSLTPGLLALTENSSDSEDKRVGKKKQKRRRPKEHGEDGEDRPREHPFIVTEPGEAARGKKNGLDYLFDLYEQCGKFLEQVQQIAREKGEKCPTKVTNQVFRHAKHTGAGYINKPKMRHYVHCYALHCLDIDQSNALRKLYKERGENVGAWRGACYYPLVAMARDNGWDIEGLFNRNEKLRIWYVPTKLRQLCHVEKVK
>liverwort_HERT_scaffold_2008698_Sphaerocarpos_texanus 
RSFEFGFTTAGGRREVRTLEDLFHGYGVRIATLAKMTEMGFTVSTLVNMTEAELDDVIQTISDILQMELLVGERYGIKSAVRAEKKHLEEELERQRLELLTKGERKRKLDEVTGSLVTKEGNASEQRRESAMMMADSLPAMNALNLNNKEPPLLMGGAGHSSLTPGLLALAENSSDSEDKRSGKKKQKRRRPKEHGEDGEDRPREHPFIVTEPGEAARGKKNGLDYLFDLYEQCGKFLEQVQQLAREKGEKCPTKVTNQVFRHAKHTGAGYINKPKMRHYVHCYALHCLDIDQSNALRKLYKERGENVGAWRGACYYPLVAMARDNGWDIEGLFNRNEKLRIWYVPTKLRQLCHVEKVK
>liverwort_TXVB_scaffold_2004937_Lunularia_cruciata 
REVRTLEDLFQGYGVRIATLAKMTEMGFTVSTLVNMTEAELDDVIQTISDILQMELLVGERYGIKSAVRAEKKHLEEELERQRLELLTKSERKRKLDEVTSSLVSKEGVLPILAHTLKRQTFTRLSPTSSMIYLGEGSLPHTSSLVSKEGAAIEQRRESAMMMPESITPVSALNLNSKEPPLLMGAGHSSLTPGLLALAENSSDSEDKRLGKKKQKRRRPKEHGEDGEDRPREHPFIVTEPGEAARGKKNGLDYLFDLYEQCGKFLEQVQQLAREKGEKCPTKVTNQVFRHAKHTGAGYINKPKMRHYVHCYALHCLDLDQSNALRKLYKERGENVGAWRGACYYPLVAMARDNGWDIEGLFNRNEKLRIWYVPTKLRQLCHVEKVKYGE
>liverwort_NRWZ_scaffold_2010741_Metzgeria_crassipilis 
GMLLHQQQHGADSRSFEFGFTTAGGRRETKTLEDLFHEYGVRIATLTKMIEMGFTVSTLVNMTEAELDDVIQTISDILQMDLLVGERYGIKSAVRAEKKRHEDDLERQRLELLTKSERKRKFEEVAAVVMSSKEGSVLEQRRETGMMMPEAISPIKTPNLNSKEPSLLVGAGHASLTSGLHNLTEQSSDSDDKQQLTKKKQKRRRPKEHGEDGEDRPREHPFIVTEPGETARGKKNGLDYLFDLYEQCGRFLEQVQQIAREKGEKCPTKVTNQVFRHAKHTGAGYINKPKMRHYVHCYALHCLDIDQSNALRKLYKEKGENVGSWRVACNMPLVAMARDNGWDIEGLFNRNDKLRIWYVPTQLRQRCHSEK
>liverwort_PIUF_scaffold_2088762_Pellia_cf._Epiphylla 
RREVRTLEDLFHSYGVRIATLAKMTEMGFTVSTLVNMTEGELDDVIQTISEILQMELLVGERYGIKAAVRAEKKQVEEEVERQRLEILTKSERKRKIDEVTAVVMCSKEGGASEQKRENGIMMPDSISPGNALNLNSKEPSLLIGPGHSSLTPGLLGLTEQSSDSEDKRPGKKKMKRRRPKEHGEDGEDRPREHPFIVTEPGEAARGKKNGLDYLFDLYEQCGKFLEQVQELAREKGEKCPTKVTNQVFRHAKHTGAGYINKPKMRHYVHCYALHCLDVDQSHGLRKLYKEKGENVGAWRVACYGPLVEMARENGWDIEGLFNRNDKLRIWYVPTKLRQLCHNEKVK
>liverwort_JHFI_scaffold_2112706_Pellia_neesiana 
RREVRTLEDLFHSYGVRIATLAKMTEMGFTVSTLVNMTEGELDDVIQTISEILQMELLVGERYGIKAAVRAEKKQVEEEVERQRLEILTKSERKRKIDEVTAVVMCSKEGGASEQKRENGIMMPDSISPGNALNLNSKEPSLLIGPGHSSLTPGLLGLTEQSSDSEDKRPGKKKMKRRRPKEHGEDGEDRPREHPFIVTEPGEAARGKKNGLDYLFDLYEQCGKFLEQVQELAREKGEKCPTKVTNQVFRHAKHTGAGYINKPKMRHYVHCYALHCLDVDQSHGLRKLYKEKGENVGAWRVACYGPLVEMARENGWDIEGLFNRNDKLRIWYVPTKLRQLCHNEKVK
>liverwort_TGKW_scaffold_2009493_Frullania 
EMGFTVSTLVNMTEAELDDVIQTISDILQMELLVGERYGIKSAIRAENKHLHEELNERKRNLDEVTAVAMSSKEVAGGVNEQRRESVMRLPEAISPPNALNLNSKEPSLVGGGGGHGSLTPGLLALTEQSSDSEDKLPGKKKQKRRRPKEHGEDGEDRPREHPFIVTEPGEAARGKKNGLDYLFDLYEQCGKFLEQVQHLARDKGEKCPTKVTNQVFRHAKHTGAGYINKPKMRHYVHCYALHCLDIDQSNALRKLYKERGENVGAWRMACYYPLVTMARDNNWDIEGLFNRNDKLRIWYVPTKLRQLCHIEKGK
>liverwort_NWQC_scaffold_2154268_Plagiochila_asplenioides 
MVDDCPVHNMQAQFDIVQAEPTALLFKRPDGAALAGRESRRLKELFKDFGVQPSTVAVMGQMGFTLSTLINMKDEEVDFVIKSMIEEYHLDLLMGEQFGIKAAIRAKRRLLEEETEQQRMDFINRSNEKKRRGEEPSDGLLLKDGHTSLEALGLLGLTDPESDSEGKKVTKRRQRKRRSKEVGEDGEERPREHPFIVTEPGEPAKGKKNGLDYLFDLYEQCGKFLEEVQHMAKEKGEKCPSKVTNEVFRHAKLTGAGYINKPKMRDYVHCYALHCLDVETSNTLRKEYKERGENVGAWCQACYFPLVTLARQNEWDIDDLFNRNDKLRIWYVPTKLRQMCHIERMK
>liverwort_TXVB_scaffold_2004936_Lunularia_cruciata 
RSFEFGFTTAGGRREVRTLEDLFQGYGVRIATLAKMTEMGFTVSTLVNMTEAELDDVIQTISDILQMELLVGERYGIKSAVRAEKKHLEEELERQRLELLTKSERKRKLDEVTSSLVSKEGAAIEQRRESAMMMPESITPVSALNLNSKEPPLLMGAGHSSLTPGLLALAENSSDSEDKRLGKKKQKRRRPKEHGEDGEDRPREHPFIVTEPGEAARGKKNGLDYLFDLYEQCGKFLEQVQQLAREKGEKCPTKVTNQVFRHAKHTGAGYINKPKMRHYVHCYALHCLDLDQSNALRKLYKERGENVGAWRGACYYPLVAMARDNGWDIEGLFNRNEKLRIWYVPTKLRQLCHVEKVK
>liverwort_JPYU_scaffold_2007824_Marchantia_polymorpha 
KEVRTLEDLFHGYGVRIATLAKMTEMGFTVSTLVNMTEAELDDVIQTISDILQMELLVGERYGIKSAVRAEKKHLEEELERQRLELLTKSERKRKLDEVTSALVTKEGTVSEQRRESAMMMPESIAPVNALNLNSKEPPLLMGAGHSSLTPGLLALAENSSDSEDKRLGKKKQKRRRPKEHGEDGEDRPREHPFIVTEPGEAARGKKNGLDYLFDLYEQCGKFLEQVQQLAREKGEKCPTKVTNQVFRHAKHTGAGYINKPKMRHYVHCYALHCLDIDQSNALRKLYKERGENVGAWRGACYYPLVAMARDNNWDIEGLFNRNEKLRIWYVPTKLRQLCHVEKVK
>liverwort_IHWO_scaffold_2067484_Marchantia_paleacea 
RSFEFGFTTAGGRREVRTLEDLFHGYGVRIATLAKMTEMGFTVSTLVNMTEAELDDVIQTISDILQMELLVGERYGIKSAVRAEKKHLEEELERQRLELLTKSERKRKLDEVTSALVTKEGTVSEQRRESAMMMPESIAPVNALNLNNKEPPLLMGAGHSSLTPGLLALAENSSDSEDKRLGKKKQKRRRPKEHGEDGEDRPREHPFIVTEPGEAARGKKNGLDYLFDLYEQCGKFLEQVQQLAREKGEKCPTKVTNQVFRHAKHTGAGYINKPKMRHYVHCYALHCLDIDQSNALRKLYKERGENVGAWRGACYYPLVAMARDNNWDIEGLFNRNEKLRIWYVPTKLRQLCHVEKVK
>liverwort_BNCU_scaffold_2011832_Radula_lindenbergia 
HHQHQQGGGRAFEFGFTSGGGGGRREARTLEDLFHGYGVRMATLAKMTEMGFTVSTLVNMTEGELDDVIHTIAELLQMELLVGERYGVKSAIRAEKRHLDEDVERQRLELLTRTDRKRKLDDIASVVVMPPKEGVGASEQRRESMMVMPDAVSPVNPLNLNSKEPSLIMGAGHNSLTPSLLGLAEQSSDSEDKRSGKKRQKRRRPKEHGEDGEDRPREHPFIVTEPGEAARGKKNGLDYLFDLYEQCGKFLEQVQQLAREKGEKCPTKVTNQVFRHAKHTGAGYINKPKMRHYVHCYALHCLDVDQSNGMRKLYKERGENVGAWRMACYPPLVAMARDNGWDIEGLFNRNDRLRIWYVPTKLRQLCHVDKGK
>liverwort_HMHL_scaffold_2011462_Marchantia_paleacea 
REVRTLEDLFHGYGVRIATLAKMTEMGFTVSTLVNMTEAELDDVIQTISDILQMELLVGERYGIKSAVRAEKKHLEEELERQRLELLTKSERKRKLDEVTSALVTKEGVFPILAHTLKKQKMFSRVSPTSSMTFVGVTSALVTKEGTVSEQRRESAMMMPESIAPVNALNLNNKEPPLLMGAGHSSLTPGLLALAENSSDSEDKRLGKKKQKRRRPKEHGEDGEDRPREHPFIVTEPGEAARGKKNGLDYLFDLYEQCGKFLEQVQQLAREKGEKCPTKVTNQVFRHAKHTGAGYINKPKMRHYVHCYALHCLDIDQSNALRKLYKERGENVGAWRGACYYPLVAMARDNNWDIEGLFNRNEKLRIWYVPTKLRQLCHVEKVKYGE
>lycophyte_PYHZ_scaffold_2012095_Isoetes_sp. 
RREAKCLEELFRDYGIRVSTLAKMTELGFTVSTLLNMTEQELEDIINAMVETYRIDLLVGERYGIKAAIRAERRLINEEAETQRLRSLCKSEKKRKQVEDALNEGAKENGNLFLGGSIYLDTDDPILTGQQSQSLTTGVLALREHSSESDGESHGKKKQKRRRPRELGDDGEDRPREHPFIVTEPGELARGKKNGLDYLFDLYEQCGRFLEEVQHICRERGEKCPTKVTNQVFRHAKHTGASYINKPKMRHYVHCYALHCLDTNHSNHLRKLFKDRGENVGAWRQACYYPLVELARANNWDIEGVFNRNDKLRIWYVPTRLRQLCHIEKSKE
>lycophyte_PKOX_scaffold_2013584_Isoetes_tegetiformans 
RREAKCLEELFRDYGIRVSTLAKMTELGFTVSTLLNMTEQELEDIINAMVETYRIDLLVGERYGIKAAIRAERRLINEEAETQRLRSLCKSEKKRKQVEDALNEGAKENGNLFLGGSIYLDTDDPILTGQQSQSLTTGVLALREHSSESDGESHGKKKQKRRRPRELGDDGEDRPREHPFIVTEPGELARGKKNGLDYLFDLYEQCGRFLEEVQHICRERGEKCPTKVTNQVFRHAKHTGASYINKPKMRHYVHCYALHCLDTNHSNHLRKLFKDRGENVGAWRQACYYPLVELARANNWDIEGVFNRNDKLRIWYVPTRLRQLCHIEKSKE
>lycophyte_KJYC_scaffold_2010376_Selaginella_willdenowii 
MDPEGFPGALFRPWEPRMPVTSVANPVVGGALMANVSAVGRADPARSFEFGFTSGVGYPGRREAKTLDELFKDYGVRMTTLAKMAEMGFTVQTLVNMTDEELEDVIKTMLEVYRVELLVGEKYGIKSAIRAERKHLDDEAERLKGKTQPRNDKRRRPDDATCSREVAQQRRDSNSNLMITDGMGPLNLNASKDGLLLGQHQQLLVAGNALPVAVADPGSDSERKRKKKQKRKRSKDDGEDGEDRPREHPFIVTEPGELARGKKNGLDYLFDLYEQCGKYLEEVQQQCKERGEKCPTKVTNQVFRHAKHRGASYINKPKMRHYVHCYALHCLDLEQSNHLRKVFKDRGENVGAWRQACYYPLVEMARNLNWDIEGVFNRNEKLRIWYVPTRLRQLCHI
>lycophyte_PYHZ_scaffold_2011032_Isoetes_sp. 
PDRQNLQSLEDLFKDYGVRLCTIAKVAELGFTVSTLINMTDSEIEELMKVMRDSCHIELLVGEKYGIKTAIRTQKKHLEDEAERQRSRITKRGKGPESSTETSKEGALETGDHQIMPPENIVPGDMNGRDPLLVIQGANTGTSTVISVPETSSDDDGKRHGKKKQRRKRNRELGDDGEDRQREHPFIVTEPGELARGKKNGLDYLFHLYEQCGRFLEEVQQICKERGEKYPTKVTNQVFRHAKHVGASYINKPKMRHYVHCYALHCLSVEHSNHLRKLFKNRGESVGAWRQACYYPLVEMARENHWDIEGVFNRNDRLRIWYVPTRLRQLCHIEKGKEC
>lycophyte_JKAA_scaffold_2180155_Selaginella_wallacei 
MDPQSFNGALFRTWEPRIPAGPLAAPPPARAELAAPRALELGFGSIAPVMNVVRRESARALDELFRDYGVRLSTLSKMTELGFTVQTLVNMTDQEVDDVIKALLESYHVELLVGEKYGIKAAIRAERKHLEDELERHRARTQPKVDKRRRPDEGPVRRDNVNNVHSGNLVVVPEALSMMNTVAAAPVQALPSSPTPDSGNGSDSERKRHSKKKQKRKRLKDEGEDGEDRPREHPFIVTEPGELARGKKNGLDYLFDLYEQCGRYLEEVQQQCKERGEKCPTKVTNQVFRHAKHRGASYINKPKMRHYVHCYALHCLDLEQSNHLRKLFKDRGENVGAWRQACYYPLVEMARAFNWDIEGVFSRNERLRIWYVPTKLRQLCHVEKSKEC
>lycophyte_KUXM_scaffold_2003043_Selaginella_selaginoides 
PQRSYDFGFTPTAIAPSAPGFLYNGSFFRREAARCLEELFRDYGVRVTTLTKMTEMGFTVQQTLLNMTDEEVDDMIKTLAEICHVELLVGEKYGIKAAIRSERKYIGEEDDEKQKSKLPYLGRRQRTTEEVKKSTYGLGLPEAMDVVNGNRKDGIVVGKRHVKKCSKQKRKRMKDDGEGEGEGEGGCDGEGEGEGDGTCEGEGGEGEEEDRPREHPFIVTEPGEVARGKKNGLDYLFDLYEQCGKFLEEVQDICKERGDKCPTKVTNQVFRHAKNRGASYINKPKMRHYVHCYALHCLDEEESNELRKGCKRRGENVGVWRQACYIPLVEMAREENWDLEGVFNRNEKLRIWYVPTKLRQLCHLEKSKQ
>lycophyte_ZYCD_scaffold_2007849_Selaginella_acanthonota 
FNGALFRTWEPRIAAAPPGPLAAPPPPRAELAAPRALEFGFGSTAPVMSLVRRESARTLDDLFRDYGVRLSTLSKMTELGFTVQTLVNMTDQEVDDVVKALLESYHVELLVGEKYGIKAAIRAEKKHLEDELERHRAKTQPKVDKRRRPDEGSLRRDSVNNVNSGGLVVVPEALNMMNTAAAAAAVRASPSSPTVDSGNGSDSERKRHTKKKQKRKRLKDEGEDGEDRPREHPFIVTEPGELARGKKNGLDYLFDLYEQCGRYLEEVQQQCKERGEKCPTKVTNQVFRHAKHRGASYINKPKMRHYVHCYALHCLDLEQSNHLRKLFKDRGENVGAWRQACYYPLVEMARAFNWDIEGVFSRNERLRIWYVPTKLRQLCHIEKSKEC
>lycophyte_ZFGK_scaffold_2008343_Selaginella_kraussiana 
MDPEGSFPGALFRTWEPRMAPPPAVAAAAIHPSSGASSSSVAAAAAAAAPRIDPPPRAFEFGFASVRRESKTLDELFKDYGVRMSTLSKMTELGFTVQTLVNMTDQELEDVIKTMLESYHVELLVGEKYGIKSAIRAERKLIDDELERQRSKTQQQQQPKRRKPDEVVPSTTGTATTTAAVVSTIRDGSLKEPRRDSGSLAEIAPKEPNLVGQSSQVVVASSMPVESNGNGSDGERKRKKKQKRRRSKDDGEDGEDRPREHPFIVTEPGELARGKKNGLDYLFDLYEQCGKYLEEVQQQCKERGEKCPTKVTNQVFRHAKHRGASYINKPKMRHYVHCYALHCLDLEQSNHLRKLFKDRGENVGAWRQACYFPLVEMARSFNWDIEGVFSRNEKLRIWYVPTRLRQLCHLEKSKQ
>lycophyte_ZZOL_scaffold_2009623_Selaginella_stauntoniana 
MDPEGFPGALFRAWEPRLQGGATVAHHPVPAAGNVAPNPNAAAAAAAAAAAGRGGALDHHHHRHLPPRAFEFGFTSAGPGGAPLPLAPPPPPPPPPRRRDAKTLDELFKDYGVRITTLAKMAEMGFTVQTLVNMTDQELEDVIKTMLEGYHVELLVGEKYGIKSAIRAERKHLEDDLERQKSSSKAQPQPPRTLSLSSIVSLSSGSIQVHILDRVPVPDGIGGALVVRDPLLLAQQQQQQQQEHPQQLVAGTSIVPAGDAGGGSDTERKRKKKQKRKRSKDDGEDGEEDRPREHPFIVTEPGELARGKKNGLDYLFDLYEQCGRYLDEVQQQCKERGEKCRWKVTNQVFRHAKHRGASYINKPKMRHYVHCYALHCLDLEQSNHLRKVFKDRGENVGAWRQACYYPLVEMARNLNWDIEGVFSRNDKLRIWYVPTRLRQLCHLEKSKEC
>lycophyte_ABIJ_scaffold_2002800_Selaginella_lepidophylla 
MDPEGFPGALFRAWEPRMAVAHHPVPAAGNVAPNPNAAAAATADTRGGGGALDHHHLHHHHHQHQHQQHQLGPHRAFEFGFTSTAGGAPLPLPAPPPPRRREPKTLDELFKDYGVRVTTLAKMAEMGFTVQTLVNMTDQELEDVIKTMLEGYHVELLVGEKYGIKAAIRAERKHLEDDLQRQKSSSKPQQQQHHAVRPVDKRRRLEDHHATASKEGPGRRDNVSSSNNNSPASASFLIPDGAGGALIVRDPLLLSQQPQPQQHPQDLVAGSGTSIVSAGDGGGSDSERKRHGKKKQKRKRPKDDGEDGEEDRPREHPFIVTEPGELARGKKNGLDYLFDLYEQCGKYLDEVQQQCKERGEKCHWKSPVLVTNQVFRHAKHRGASYINKPKMRHYVHCYALHCLDLEQSNRLRKVFKDRGENVGAWRQACYYPLVEMARSFNWDIEGVFSRNEKLRIWYVPTRLRQLCHLEKSKE
>lycophyte_LGDQ_scaffold_2001826_Selaginella_apoda 
MDPEAFSGAFFRAWEPRVAVAHHPVAPAENVAPNPNATAAAVDTRGGGGALDHHQHQHQHHLHHHQQHQLGPHRAFEFGFSAGGAPPLPLPPPPRRREPKTLDELFKDYGVRVTTLAKMAEMGFTVQTLVNMTDQELEDVIKTMVDVYHVELLVGEKYGIKAAIRAERKHLVDDLERQKSSSKPQQQHQQQQQQHPVKAVDKRRRLEDRASKDQGLELSCLSSRCLLPVVKLCHLWYVPGPGRRDTITSNNNNNGTASASATFLIPDGGALVMRDPLALSHQHQQQHQQQHHQHPQDLAGTSTAPAGDGGGGSDGERKRHAKKKQKRKRPKDDGEDGEEDRPREHPFIVTEPGELARGKKNGLDYLFDLYEQCGKYLDEVQQQCKERGEKCPTKVTNQVFRHAKHRGASYINKPKMRHYVHCYALHCLDLEQSNRLRKVFKDRGENVGAWRQACYYPLVDMARSFNNQAEAAVS
>moss_SKQD_scaffold_2078302_Takakia_lepidozioides 
RREVKSLEDLFKNYGVRLQSIAKMSDMGFTVNTLIRMTEQEVDHVIQTMVENFQVELLFGERYGIKSAVRAEKKALDDESDRLRMQLMSKSEKKRRLEGAALSASSKDGGMNDLRRDNALLLPESMQQVGPLNLNTKDPSLLLNQAHPTLNTAGLLDLPDDNPSSDNSDEKKAGKKKQKRRRLKELGEDGEDRPREHPFIVTEPGEVARGKKNGLDYLFDLYEQCGKFLEECQQISKEKGEKCPMKVTNQVFRHAKHTGAGYINKPKMRHYVHCYALHCLDMEQSNALRKLYKERGENVGAWRQACYWPLVNMARANGWDIEGLFNRNEKLRIWYVPTKLRQLCHVERIK
>moss_UHLI_scaffold_2000576_Sphagnum_recurvatum 
RRETRTLEDLFDNYGVRHQTLAKISDMGFTVNTLIRMTEQELDDVIQTMVENFHIELLFGERYGLKAAVRAEKKAIEDEAERQRTMSFSSKSEKKRRLEGGPLVALKEVGRMNDVRMNNNTLLLPESLGQVGPLNLNTKEPSLLLAHGHNCLGAVGLLDLPDDDPSSDNSEDQKVGKKKQKRRRLKELGEDGEDRPREHPFIVSEPGDIVRGKKNGLDYLFDLYEQCGKFLEQCQQISKEKGEKCPMKVTNQVFRYAKYTGAGYINKPKMRHYVHCYALHCLDTEQSNAIRKVYKERGENVGAWRQACYLPLVSMARANGWDIEGLFNRNERLRIWYVPTKLRQLCHAERIK
>moss_HVBQ_scaffold_2132113_Tetraphis_pellucida 
RREAKTLEDLFKNYGVRLQTIARMCDMGFTVNTLIRMTEQELDDVIAMMVENYQVELLVGERYGIKSAVRAERKALDDETDRQRLLAMSKSERKRRLENGSLIAASKDVGRMSDCRNNGLLPPELMPQVGPLNLNTKDPSLLLTPGHDSLIAPGLLELPDDDEPSSGNSEDRKGAKRKQKRRRLKESGEDGEDRPREHPFIVSEPGDIVRGKKNGLDYLFDLYEQCGKFLEQCQQLSKEKGEKCPMKVTNQVFRHAKHTGAGYINKPKMRHYVHCYALHCLDIDQSNSLRKLYKERGENVGAWRQACYWPLVVMARANGWDIEGLFNGNEKLRIWYVPTKLRQLCHVERTK
>moss_WOGB_scaffold_2094387_Andreaea_rupestris 
RREAKTLEDLFKNYGVRLQTIARMCDMGFTVNTLIRMTEQELDDVIATMVENYQVELLFGERYGIKSAVRAEKKSLDDEADRQRMSVMSKSEKKRRLEGAALIASSKDLGRMNDLRNNTALLPPDLLPQVGPLNLNSKEPTLLLTQGHTSLNTSGLLELPDDDDPSSENSEDKKGGKKKQKRRRLKELGEDGEDRPREHPFIVSEPGDIVRGKKNGLDYLFDLYEQCGKFLEQCQQISKEKGEKCPMKVTNQVFRHAKHTGAGYINKPKMRHYVHCYALHCLDIDQSNNLRKLFKERGENVGAWRQACYWPLVNMARNNGWDIEGLFNRTEKLRIWYVPTKLRQLCHVERTK
>moss_RCBT_scaffold_2019592_Sphagnum_palustre 
MAGRENRRLKELFKEFGVQPATLAVMAQMGFTVSTLMNMKDDEVDFVIKSMIEEYHLELLVGEQFGIKAGVRAKRRALDEEMEQQRLDMLARNGDRKMNSADEPPESLLLKDGLGPPQDSIGLLGFTNHPGGSDSEDKKVVARKKQKKRHSKEFGEDGEERPREHPFIVTEPGEPAKGKKNGLDYLFDLYEQCGKFLEEVQQIAKEKGEKCPTKVTNEVFRHAKLTGAGYINKPKMRDYVHCYALHCLDMEQSNALRKVYKERGENVGQWCQACYYPLVLLARGNGWDIDDLFNRNEKLRIWYVPAKLRHLCHMERIKHGE
>moss_ZTHV_scaffold_2084384_Atrichum_angustatum 
RREVKTLEDFFKNYGVRLQTIARMCDMGFTVNTLIRMTEQELDDVIATMVGNYHVELLFGEKYGIKSAVRAEKKALDDEADRQRLSAMSKSEKKRRLENGALLVSSKGAGRMNDLRSNNGLLPPELIPLNLNTKEPSLLLNQGHTSLNAEGLLELPDDDEPSSETSEDKKGGKKKQKRRRLKELGEDGEERPREHPFIVSEPGDIVRGKKNGLDYLFDLYEQCGKFLEQCQQLSKEKGEKCPMKVTNQVFRHAKHTGAGYINKPKMRHYVHCYALHCLDLDQSNSLRKLFKERGENVGAWRQACYSPLVNMARNNGWDIEGLFNRNEKLRIWYVPTKLRQLCHLERTK
>moss_GOWD_scaffold_2014296_Sphagnum_lescurii 
MAGKENRRLKELFKEFGVQPATLAVMAQMGFTVSTLMNMKDDEVDFVIKSMIEEYHLELLVGEQFGIKAGVRAKRRALDEEMEQQRLDMLARNGDRKMNSADEPPESLLLKDGLGPPRDSIGLLGFTNHPGGSESEDKKVVARKKQKKRHSKEFGEDGEERPREHPFIVTEPGEPAKGKKNGLDYLFDLYEQCGKFLEEVQQIAKEKGEKCPTKVTNEVFRHAKLTGAGYINKPKMRDYVHCYALHCLDMEQSNALRKVYKERGENVGQWCQACYYPLVLLARGNGWDIDDLFNRNEKLRIWYVPAKLRHLCHMERIKHGE
>moss_SZYG_scaffold_2001081_Polytrichum_commune 
RREVKTLEDFFKNYGVRLQTIARMCDMGFTVNTLIRMTEQELDDVIATMVDNYHVELLFGEKYGIKSAVRAEKKALDDEADRQRLSAMSKSEKKRRLENGALLASSIDAGRMNDLRSNNGLLPPELIPLNLNSKEPSLLLTQGHTSLNAAGLLEIPDYDEPSSETSEDKKGGKKKQKRRRLKELGEDGEERPREHPFIVSEPGDIVRGKKNGLDYLFDLYEQCGKFLEQCQQLCKEKGEKCPMKVTNQVFRHAKHTGAGYINKPKMRHYVHCYALHCLDLDQSNSLRKSSKERGENVGAWRQACYWPLVNMARNNGWDIEGLFNRNEKLRIWYVPTKLRQLCHLERTK
>moss_UHLI_scaffold_2012529_Sphagnum_recurvatum 
MAGRENRRLKELFKEFGVQPATLAVMAQMGFTVSTLMNMKDDEVDFVIKSMIEEYHLELLVGEQFGIKAGVRAKRRALDEEMEQQRLDMLARNGDRKMNSADEPPESLLLKDGLGPPRDSIGLLGFTNHPGGSDSEDKKIVARKKQKKRHSKEFGENGEERPREHPFIVTEPGEPAKGKKNGLDYLFDLYEQCGKFLEEVQQIAKEKGEKCPTKVTNEVFRHAKLTGAGYINKPKMRDYVHCYALHCLDMEQSNALRKVYKERGENVGQWCQACYYPLVLLARGNGWDIDDLFNRNEKLRIWYVPAKLRHLCHMERIKHGE
>moss_GOWD_scaffold_2014295_Sphagnum_lescurii 
MAGKENRRLKELFKEFGVQPATLALMGQMGFTVSTLMNMKDDEVDFIIKSMIEEYHLELLVGEQFGIKAAVRAKRRALDEEMEQQRLDIVARTGDRKISPDDPTSETLLLKDGLGTPRDALGLLGLTDQGSDSENIKVAKKKQKKRRSKEVGEDGQERPREHPFIVTEPGEPAKGKKNGLDYLFHLYEQCGKFLEEVQQIAKEKGEKCPTKVTNEVFRHAKLTGAGYINKPKMRDYVHCYALHCLDMEQSNALRKVYKERGENVGQWCQACYYPLVSLARGNEWDIDDLFNRNEKLRIWYVPTKLRQLCHLERIKHGE
>moss_EEMJ_scaffold_2039005_Thuidium_delicatulum 
QQGQFDIVQAEPTALLYKRPDGAALAGRESRRLKELFKDFGVQPSTVAVMGQMGFTLSTLINMKDEEVDFVIKSMIEEYHLDLLMGEQFGIKAAVRAKRRLLEEETEQQRMDSAARSEKKRRMEEPSDSLLLKDGHGTSLEALGLLGLTDPESDSEGKKVAKRRQRKRRSKEVGEDGEERPREHPFIVTEPGEPAKGKKNGLDYLFDLYEQCGKFLEEVQHIAKDKGEKCPSKVTNEVFRHAKLTGAGYINKPKMRDYVHCYALHCLDIEASNTLRKEFKERGENVGAWCQACYFPLVTLARQNEWDIDELFNRNDKLRIWYVPTKLRQLCHIERMKHGE
>moss_HRWG_scaffold_2013447_Buxbaumia_aphylla 
MVDECAGHNMAQFAIVPTEPPLLYKRDGATLAGRESRRLKELFKDFGVQPATVAVMGQMGFTLSTLINMKDEEVDFVIKSMIEEFHLDLLMGEQFGIKAAVRAKRRLLEEETEQQRLDLSVRNNDKKRRLEDTSDGLLLKDGHGNSLEALGLLGLTDPDSDSEGKKVPKRRRSKEVGEDGEERPREHPFIVTEPGEPAKGKKNGLDYLFDLYEQCGKFLEEVQHIAKEKGEKCPSKVTNEVFRHAKLTGAGYINKPKMRDYVHCYALHCLDVEQSNNLRKAYKERGENVGAWCQACYYPLVSLARENEWDIDIDDLFNRNEKLRIWYVPTKLRQLCHIERIKQGE
>moss_VBMM_scaffold_2052094_Anomodon_rostratus 
QFDIVQAEPTALLYKRPDGAALAGRESRRLKELFKDFGVQPSTVAVMGQMGFTLSTLINMKDEEVDFVIKSMIEEYHLDLLMGEQFGIKAAVRAKRRLLEEETEQQRMDSAARSEKKRRMEEPSDSLLLKDGHGTSLEALGLLGLTDPESDSEGKKVAKRRQRKRRSKEVGEDGEERPREHPFIVTEPGEPAKGKKNGLDYLFDLYEQCGKFLEEVQHIAKDKGEKCPSKVTNEVFRHAKLTGAGYINKPKMRDYVHCYALHCLDVEVSNALRKEYKERGENVGAWCQACYFPLVTLARQNEWDIDELFNRNDKLRIWYVPTKLRQLCHIERMKHGE
>moss_LNSF_scaffold_2005947_Hypnum_subimponens 
MVDDCLVHNMQGQFDIVQAEPTALLYKRPDGAALAGRESRRLKELFKDFGVQPSTVAVMGQMGFTLSTLINMKDEEVDFVIKSMIEEYHLDLLMGEQFGIKAAVRAKRRLLEEETEQQRMDSAARSEKKRRMEEPSDSLLLKDGHGTSLEALGLLGLTDPESDSEGKKVAKRRQRKRRSKEVGEDGEERPREHPFIVTEPGEPAKGKKNGLDYLFDLYEQCGKFLEEVQHIAKDKGEKCPSKVTNEVFRHAKLTGAGYINKPKMRDYVHCYALHCLDVETSNNLRKEFKERGENVGAWCQACYFPLVTLARQNEWDIDELFNRNDKLRIWYVPTKLRQLCHIERMKHGE
>moss_TMAJ_scaffold_2182703_Neckera_douglasii 
QFDIVQAEPTALLYKRPDGAALAGRESRRLKELFKDFGVQPSTVAVMGQMGFTLSTLINMKDEEVDFVIKSMIEEYHLDLLMGEQFGIKAAVRAKRRLLEEETEQQRMDSAARSEKKRRMEEPSDSLLLKDGHGTSLEALGLLGLTDPESDSEGKKVAKRRQRKRRSKEVGEDGEERPREHPFIVTEPGEPAKGKKNGLDYLFDLYEQCGKFLEEVQHIAKDKGEKCPSKVTNEVFRHAKLTGAGYINKPKMRDYVHCYALHCLDVETSNTLRKEYKERGENVGAWCQACYFPLVTLARQNEWDIDELFNRNDKLRIWYVPTKLRQLCHIERMKHGE
>moss_MIRS_scaffold_2012195_Climacium_dendroides 
QFDIVQAEPTALLYKRPDGAALAGRESRRLKELFKDFGVQPSTVAVMGQMGFTLSTLINMKDEEVDFVIKSMIEEYHLDLLMGEQFGIKAAVRAKRRLLEEETEQQRMDSAARSEKKRRMEEPSDSLLLKDGHGTSLEALGLLGLTDPESDSEGKKVAKRRQRKRRSKEVGEDGEERPREHPFIVTEPGEPAKGKKNGLDYLFDLYEQCGKFLEEVQHIAKDKGEKCPSKVTNEVFRHAKLTGAGYINKPKMRDYVHCYALHCLDVETSNTLRKEYKERGENVGAWCQACYFPLVTLARQNEWDIDELFNRNDKLRIWYVPTKLRQLCHIERMKHGE
>moss_QMWB_scaffold_2000866_Anomodon_attenuatus 
QFDIVQTEPTALLYKRPDGAALAGRESRRLKELFKDFGVQPSTVAVMGQMGFTLSTLINMKDEEVDFVIKSMIEEYHLDLLMGEQFGIKAAVRAKRRLLEEETEQQRMDSAARSEKKRRMEEPSDSLLLKDGHGTSLEALGLLGLTDPESDSEGKKVAKRRQRKRRSKEVGEDGEERPREHPFIVTEPGEPAKGKKNGLDYLFDLYEQCGKFLEEVQHIAKDKGEKCPSKVTNEVFRHAKLTGAGYINKPKMRDYVHCYALHCLDVETSNTLRKEYKERGENVGAWCQACYFPLVTLARQNEWDIDELFNRNDKLRIWYVPTKLRQLCHIERMKHGE
>moss_JADL_scaffold_2004825_Rhynchostegium_serrulatum 
MVDDCLVHNMQGQFDIVQAEPTALLYKRPDGAALAGRESRRLKELFKDFGVQPSTVAVMGQMGFTLSTLINMKDEEVDFVIKSMIEEYHLDLLMGEQFGIKAAVRAKRRLLEEETEQQRMDSAARSEKKRRMEEPSDSLLLKDGHGTSLEALGLLGLTDPESDSEGKKVAKRRQRKRRSKEVGEDGEERPREHPFIVTEPGEPAKGKKNGLDYLFDLYEQCGKFLEEVQHIAKDKGEKCPSKVTNEVFRHAKLTGAGYINKPKMRDYVHCYALHCLDVETSNTLRKEYKERGENVGAWCQACYFPLVTLARQNEWDIDELFNRNDKLRIWYVPTKLRQLCHIERMKHGE
>moss_CMEQ_scaffold_2012817_Orthotrichum_lyellii 
QQAQFDIVQAEPTPLLYKRPDGAALASRESRRLKELFKDFGVQPSTVAVMGQMGFTLSTLINMKDEEVDFVIKSMIEEYHLDLLMGEQFGIKAAVRAKRRLLEEETEQQRMDLAARCIEKKRRMEEPSDGLLLKDGHGTSLEALGLLGLTDPESDSEGKKVAKRRQRKRRSKEVGEDGEERPREHPFIVTEPGEPAKGKKNGLDYLFDLYEQCGKFLEEVQHIAKDKGEKCPSKVTNEVFRHAKLTGAGYINKPKMRDYVHCYALHCLDVETSNTLRKEYKERGENVGAWCQACYFPLVTLARQNEWDIDDLFNRNDKLRIWYVPTKLRQLCHIERMKHGE
>moss_ZACW_scaffold_2099023_Leucodon_sciuroides 
QFDIVQAEPTALLYKRPDGAALAGRESRRLKELFKDFGVQPSTVAVMGQMGFTLSTLINMKDEEVDFVIKSMIEEYHLDLLMGEQFGIKAAVRAKRRLLEEETEQQRMDLAARSEKKRRMEEPSDSLLLKDGHGTSLEALGLLGLTDPESDSEGKKVAKRRQRKRRSKEVGEDGEERPREHPFIVTEPGEPAKGKKNGLDYLFDLYEQCGKFLEEVQHIAKDKGEKCPSKVTNEVFRHAKLTGAGYINKPKMRDYVHCYALHCLDVETSNTLRKEYKERGENVGAWCQACYFPLVTLARQNEWDIDELFNRNDKLRIWYVPTKLRQLCHIERMKHGE
>moss_IGUH_scaffold_2166574_Schwetschkeopsis_fabronia 
QFDIVQAEPTALLYKRPDGAALAGRESRRLKELFKDFGVQPSTVAVMGQMGFTLSTLINMKDEEVDFVIKSMIEEYHLDLLMGEQFGIKAAVRAKRRLLEEETEQQRMDLAARSEKKRRMEEPSDSLLLKDGHGTSLEALGLLGLTDPESDSEGKKVAKRRQRKRRSKEVGEDGEERPREHPFIVTEPGEPAKGKKNGLDYLFDLYEQCGKFLEEVQHIAKDKGEKCPSKVTNEVFRHAKLTGAGYINKPKMRDYVHCYALHCLDVETSNTLRKEYKERGENVGAWCQACYFPLVTLARQNEWDIDELFNRNDKLRIWYVPTKLRQLCHIERMKHGE
>moss_UHLI_scaffold_2012530_Sphagnum_recurvatum 
MAGKENRRLKELFKEFGVQPATLALMGQMGFTVSTLMNMKDDEVDFIIKSMIEEYHLELLVGEQFGIKAAVRSKRRALDEEMEQQRLDIVARTGDRKISPDDPTSETLLLKDGLGTPRDALGLLGLTDQGSDSENIKVAKKKQKKRRSKEVGEDGQERPREHPFIVTEPGEPAKGKKNGLDYLFDLYEQCGKFLEEVQQIAKEKGEKCPTKVTNEVFRHAKLTGAGYINKPKMRDYVHCYALHCLDMEQSNALRKVYKERGENVGQWCQACYYPLVSLARGNEWDIDDLFNRNEKLRIWYVPTKLRQLCHIERIKHGE
>moss_NGTD_scaffold_2099617_Dicranum_scoparium 
DCPVHNMQAQFDIVQAEPTALLYKRPDGAALAGRESRRLKELFKDFGVQPSTVAVMGQMGFTLSTLINMKDEEVDFVIKSMIEEYHLDLLMGEQFGIKAAIRARRRLQEEETEQQRMDLINRSNEKKRRVEESSDGLLLKDGHTSLDALGLLGLTDPDSDSEGKKVTKRRQRKRRSKEVGEDGEERPREHPFIVTEPGEPAKGKKNGLDYLFDLYEQCGKFLEEVQIIAKEKGEKCPSKVTNEVFRHAKLTGAGYINKPKMRDYVHCYALHCLDVETSNTLRKEYKERGENVGAWCQACYFPLVTLARQNEWDIDDLFNRNDKLRIWYVPTKLRQLCHIERMKHGE
>moss_ORKS_scaffold_2005949_Philonotis_fontana 
MVDDCPVHNMQAQFDIVQAEPTALLYKRPDGAALAGRESRRLKELFKDFGVQQSTVAVMGQMGFTLSTLINMKDEEVDFVIKSMIEEYHLDLLMGEQFGIKAAVRAKRRLLEEETEQQRMDLAARCSEKKRRMEEPSDGLLLKDGHGTSLEALGLLGLTDPESDSEGKKVAKRRQRKRRSKEVGEDGEERPREHPFIVTEPGEPAKGKKNGLDYLFDLYEQCGKFLEEVQHIAKDKGEKCPSKVTNEVFRHAKLTGAGYINKPKMRDYVHCYALHCLDVETSNTLRKEYKERGENVGAWCQACYFPLVTLARQNEWDIDDLFNRNDKLRIWYVPTKLRQLCHIERIKHGE
>moss_XWHK_scaffold_2049258_Funaria 
QAQFDIVNAEPAALLYKRPDGGALAGRESRRLKELFKDFGVQPSTVAVMGQMGFTVSTLINMKDEEVDFVIKSMIEEYHLDLLMGEQFGIKAAVRAKRRSLEEETEQQRLDLAARCSEKKRRLEEPSDTLLLKDGHGTSLEALGLLGLTDPESDSEGKKVAKRRQRKRRSKEVGEDGEERPREHPFIVTEPGEPAKGKKNGLDYLFDLYEQCGKFLEEVQHMAKDKGEKCPSKVTNEVFRHAKLTGAGYINKPKMRDYVHCYALHCLDVETSNNLRKEYKERGENVGAWCQACYYPLVTLARQNEWDIDDLFNRNDKLRIWYVPTKLRQMCHIERIKHG
>moss_QKQO_scaffold_2049001_Pseudotaxiphyllum_elegans 
QFDIVQAEPSALLYKRPDGAALAGRESRRLKELFKDFGVQPSTVAVMGQMGFTLSTLINMKDEEVDFVIKSMIEEYHLDLLMGEQFGIKAAVRAKRRFLEEETEQQRMDLAARSEKKRRMEEPSDSLLLKDGHGTSLEALGLLGLTDPESDSEGKKVAKRRQRKRRSKEVGEDGEERPREHPFIVTEPGEPAKGKKNGLDYLFDLYEQCGKFLEEVQHIAKDKGEKCPSKVTNEVFRHAKLTGAGYINKPKMRDYVHCYALHCLDVETSNTLRKEYKERGENVGAWCQACYFPLVTLARQNEWEIDELFNRNDKLRIWYVPTKLRQLCHIERMKHGE
>moss_ZTHV_scaffold_2083840_Atrichum_angustatum 
ECHSHTMQAQFEVVPTEPTLLYKRDGTTIAAKESRRLKELFKDFGVQPATLAIMGQMGFTLSTLINMKDDEVDFVIKSIIEEYHLDLLMGEQFGIKAAIRAKRRLLDEEMEQQRLDLAGRTGDRKRKVDDAPDTLLLKEGHGTSLDALGLLGLTDPESDSEDKKVAKKKQRKRRSKEVGEDGEERPREHPFIVTEPGEPAKGKKNGLDYLFNLYEQCGKFLEEVQQIAKEKGEKCPTKVTNEVFRHAKLTGAGYINKPKMRDYVHCYALHCLDVEQSNELRKAYKERGENVGAWCQACYYPLVLLARENEWDIDDLFNRNEKLRIWYVPTKLRQLCHIERIKHGE
>moss_YWNF_scaffold_2001938_Hedwigia_ciliata 
MVDDYPVHNMGTDLLTAEPTVLLYKRPDGAALAGRESRRLKELFKDFGVQQSTVAVMGQMGFTLSTLINMKDEEVDFVIKSMIDEYHLDLLMGEQFGIKAAVRAKRRLLEEETEQQRLDLAARCSERKRRIEEPSDGLLLKDGHGTSLEALGLLGLTDPESDSEGKKVAKRRQRKRRSKEVGEDGEERPREHPFIVTEPGEPAKGKKNGLDYLFDLYEQCGKFLEEVQHIAKDKGEKCPSKVTNEVFRHAKLTGAGYINKPKMRDYVHCYALHCLDLETSNTLRKEYKERGENVGAWCQACYFPLVALARQNEWDIDDLFNRNDKLRIWYVPTKLRQLCHIERMKHGE
>moss_BPSG_scaffold_2020492_Scouleria_aquatica 
QAQFDIVQAEPTPLLYKRPDGAALAGRESRRLKELFKDFGVQPSTVAVMGQMGFTLSTLINMKDEEVDFVIKSMIEEYHLDLLMGEQFGIKAAVRAKRRLLEEETEQQRMDLAARCHEKKRRIEEPSDGLLLKDGNGPSLEALGLLGLTDPESDSEGKKVAKRRQRKRRSKEVGEDGEERPREHPFIVTEPGEPAKGKKNGLDYLFDLYEQCGKFLEEVQHIAKDKGEKCPSKVTNEVFRHAKLTGAGYINKPKMRDYVHCYALHCLDVETSNTLRKEYKERGENVGAWCQACYFPLVSLARQNEWDIDDLFNRNDKLRIWYVPTKLRQLCHIERMKHGE
>moss_BGXB_scaffold_2007709_Plagiomnium_insigne 
MVDDCPVHNMQAQFDIVQAEPTALLYKRPDGGALAGRESRRLKELFKDFGVQPSTVAVMGQMGFTLSTLINMKDEEVDFVIKSMIEEYHLDLLMGEQFGIKAAVRAKRRLLEEETEQQRMDLAARCNEKKRRMEEPSDGLLLKDGHGTSLEALGLLGLTDPESDSEGKKVAKRRQRKRRSKEVGEDGEERPREHPFIVTEPGEPAKGKKNGLDYLFDLYEQCGKFLEEVQHIAKDKGEKCPSKVTNEVFRHAKLTGAGYINKPKMRDYVHCYALHCLDVETSNTLRKEYKERGENVGAWCQACYFPLVALARQNEWDIDDLFNRNDKLRIWYVPTKLRQLCHIERMKHGE
>moss_WNGH_scaffold_2007073_Aulacomnium_heterostichum 
MVDDCPVHNMQAQFDIVQAEPTALLYKRPDGAALAGRETRRLKELFKDFGVQPSTVAVMGQMGFTLSTLINLKDEEVDFVIKSMLEEYHLDLLMGEQFGIKAALRAKRRLLEEETEQQRMDLAARCSEKKRRMEEPSDGLLLKDGHGTSLEALGLLGLTDPESDSEGKKVAKRRQRKRRSKEVGEDGEERPREHPFIVTEPGEPAKGKKNGLDYLFDLYEQCGKFLEEVQHIAKDKGEKCPSKVTNEVFRHAKLTGAGYINKPKMRDYVHCYALHCLDVETSNTLRKEYKERGENVGAWCQACYFPLVTLARQNEWDIDDLFNRNDKLRIWYVPTKLRQLCHIERMKHGE
>moss_JMXW_scaffold_2042389_Bryum_argenteum 
QAQFDIVNAEPAALLYKRPDGGALAGRESRRLKELFKDFGVQPSTVAVMGQMGFTVSTLINMKDEEVDFVIKSMIEEYHLDLLMGEQFGIKAAVRAKRRSLEEETEQQRLDLAARCSEKKRRLEEPSDTLLLKDGHGPSLDALGLLGLTDPESDSEGKKVAKRRQRKRRSKEVGEDGEERPREHPFIVTEPGEPAKGKKNGLDYLFDLYEQCGKFLEEVQHIAKEKGEKCPSKVTNEVFRHAKLTGAGYINKPKMRDYVHCYALHCLDVETSNNLRKEYKERGENVGAWCQACYYPLVTLARQNEWDIDDLFNRNDKLRIWYVPTKLRQMCHIERIKHG
>moss_KEFD_scaffold_2012060_Encalypta_streptocarpa 
MVDDCPAHNMQAQFDIVQAEPTALLYKKPDGAALAGRESRRLKELFKDFGVQPSTVAVMGQMGFTLSTLINMKDEEVDFVIKSIIEEYHLDLLMGEQFGIKAAVRAKRRLVEEETEQQRMDLAARCNEKKRRIEEPSDGLLLKDGNGPSLDALGLLGLTDPESDSDCKKVAKRRQRKRRSKEVGEDGEERPREHPFIVTEPGEPAKGKKNGLDYLFDLYEQCGKFLEEVQHIAKDKGEKCPSKVTNEVFRHAKLTGAGYINKPKMRDYVHCYALHCLDVETSNTLRKEYKERGENVGAWCQACYFPLVSLARQNEWDIDDLFNRNDKLRIWYVPTKLRQLCHIERMKHGE
>moss_GRKU_scaffold_2021636_Syntrichia_princeps 
MVDDCPVHNMQAQFDIVQAEPTALLYKRPDGAALAGRESRRLKELFKDFGVQPSTVAVMGQMGFTLSTLINMKDEEVDFVIKSMIEEYHLDLLMGEQFGIKAAIRAKRRALEEETEQQRMDLINRSNEKKRRVEEPSDALLLKDGHSSLEALGLLGLTDPESDSEGKKVTKRRQRKRRSKEVGEDGEERPREHPFIVTEPGEPAKGKKNGLDYLFDLYEQCGKFLEDVQHIAKEKGEKCPSKVTNEVFRHAKLTGAGYINKPKMRDYVHCYALHCLDLETSNTLRKEYKERGENVGAWCQACYYPLVQLARQNEWDIDDLFNRNDKLRIWYVPTKLRQLCHIERMKHGE
>moss_ABCD_scaffold_2077835_Niphotrichum_elongatum 
MAQFDIVQAEPTALLYKRPDGAALAGRESRRLKELFKDFGVQPSTVAVMGQMGFTLSTLINMKDEEVDFVIKSMIEEYHLDLLMGEQFGIKAAIRAKRRLLEEETEQQRMDLINRSNEKKRRVEEPSDGLLLKDGHSSLEALGLLGLTDPESDSEGKKVTKRRQRKRRSKEVGEDGEERPREHPFIVTEPGEPAKGKKNGLDYLFDLYEQCGKFLEEVQHIAKEKGEKCPSKVTNEVFRHAKLTGAGYINKPKMRDYVHCYALHCLDVETSNTLRKEFKERGENVGAWCQACYFPLVTLARQNEWDIDDLFNRNDKLRIWYVPTKLRQLCHIERMKHGE
>moss_RGKI_scaffold_2063284_Leucobryum_glaucum 
MVDDCPVHNMAQFDIVQAEPTALLYKRPDGAVLASRESRRLKELFKDFGVQPSTVAVMGQMGFTLSTLINMKDEEVDFVIKSMIEEYHLDLLMGEQFGIKAAIRAKRRLLEEETEQQRMDLINRSNEKKRRVEEPSDGLLLKDGHTSLEALGLLGLTDPESDSEGKKVTKRRQRKRRSKEVGEDGEERPREHPFIVTEPGEPAKGKKNGLDYLFDLYEQCGKFLEEVQHIAKEKGEKCPSKVTNEVFRHAKLTGAGYINKPKMRDYVHCYALHCLDVETSNTLRKEYKERGENVGAWCQACYFPLVTLARQNEWDIDDLFNRNDKLRIWYVPTKLRQLCHIERMKHGE
>moss_AWOI_scaffold_2013342_Diphyscium_foliosum 
MVDDCPAHNMQAQFEIVPAEPTALLYKRPDGAALAGRESRRLKELFKDFGVQPATVAVMGQMGFTLSTLINMKDEEVDFVIKSMIEEYHLDLLMGEQFGIKAAVRAKRRLLEEETEQQRLDLAARSNDKKRRVEEPSDGLLLKDGHGSLEALGLLGLTDPDSDSEGKKVTKRRQRKRRSKEVGEDGEERPREHPFIVTEPGEPAKGKKNGLDYLFDLYEQCGKFLEEVQHIAKEKGEKCPSKVTNEVFRHAKLTGAGYINKPKMRDYVHCYALHCLDVDTSNSLRKEYKERGENVGAWCQACYFPLVALARQNEWDIDDLFNRNEKLRIWYVPTKLRQLCHIERIKHGE
>moss_VMXJ_scaffold_2009840_Leucobryum_albidum 
MVDDCPVHNMQAQFDIVQAEPTALLYKRPDGAVLASRESRRLKELFKDFGVQPSTVAVMGQMGFTLSTLINMKDEEVDFVIKSMIEEYHLDLLMGEQFGIKAAIRAKRRLLEEETEQQRMDLINRSNEKKRRVEEPSDGLLLKDGHTSLEALGLLGLTDPESDSEGKKVTKRRQRKRRSKEVGEDGEERPREHPFIVTEPGEPAKGKKNGLDYLFDLYEQCGKFLEEVQHIAKEKGEKCPSKVTNEVFRHAKLTGAGYINKPKMRDYVHCYALHCLDVETSNTLRKEYKERGENVGAWCQACYFPLVTLARQNEWDIDDLFNRNDKLRIWYVPTKLRQLCHIERMKHGE
>moss_RDOO_scaffold_2019756_Racomitrium_varium 
HSPGFDIVQAEPTALLYKRPDGAALAGRESRRLKELFKDFGVQPSTVAVMGQMGFTLSTLINMKDEEVDFVIKSMIEEYHLDLLMGEQFGIKAAIRAKRRLLEEETEQQRMDLINRSNEKKRRVEEPSDGLLLKDGHTSLEALGLLGLTDPESDSEGKKVTKRRQRKRRSKEVGEDGEERPREHPFIVTEPGEPAKGKKNGLDYLFDLYEQCGKFLEEVQHIAKEKGEKCPSKVTNEVFRHAKLTGAGYINKPKMRDYVHCYALHCLDVETSNTLRKEYKERGENVGAWCQACYFPLVTLARQNEWDIDDLFNRNDKLRIWYVPTKLRQLCHIERMKHGE
>moss_FFPD_scaffold_2057740_Ceratodon_purpureus 
MVDDCPVHNMQATFDIVQAEPTALLYKRPDGAALAGRESRRLKELFKDFGVQPSTVAVMGQMGFTLSTLVNMKDEEVDFLIKSMIEEYHLDLLMGEQFGIKAAIRAKRRVLEEETEQQRMDLINRSNEKKRRVEEPSDGLLLKDGHTSLEALGLLGLTDPESDSEGKKVTKRRQRKRRSKEVGEDGEERPREHPFIVTEPGEPAKGKKNGLDYLFDLYEQCGKFLEEVQHIAKEKGEKCPSKVTNEVFRHAKLTGAGYINKPKMRDYVHCYALHCLDVDMSNNLRKEFKERGENVGAWCQACYFPLVQLARSNEWDIDDLFNRNDKLRIWYVPTKLRQLCHIERMKHCE
>moss_ZTHV_scaffold_2083571_Atrichum_angustatum 
MVYDCLGHMMGHFEEVLAAPGLLFKRDAAASVGRESRRMKDLFKDFGVQPATLAVMGQMGFTMNTLTNMKDDEINFLIKSMIEEYHLELLMGEQFGIKAAIRAKRKLLDENMEQQRLELAACTNDKKRKGEDPPDCLLLTDGHGASLDALGLLGLTDPDSDSTEDKVAKRKQRKRRSKEVGEDGEERPREHPFIVTEPGEPAKGKKNGLDYLFDLYEQCGKFLEEVQLLAREKGEKCPFKVTNEVFRHAKHTGASYINKPKMRDYVHCYALHCLDLDQSNALRKVYKERGENVGAWCQACYFPLVSLARANDWDIDDLFNRNEKLRIWYVPTKLRQLCHIERIKH
>moss_HVBQ_scaffold_2001076_Tetraphis_pellucida 
NMAQFEEVSAEPAFLCKRDGAAIAGRESRRLKELFKDFGVQPPTLAVMGQMGFTLSTLINMKDEEVDFLIKSMIEEYHLDLLMGEQFGIKAAIRAKRRLLDEEIEQQRLDLAARTNDRKRKNDDPSDVLLLKDGNGTSLEALGLLGLTDPESDSEEKKVAKKKQRKRRSKEVGEDGDVWPREHPFIVTEPGEPAKGKKNGLDYLFDLYVQCGKFLEEVQQMAKEKGEKCPTKVTNEVFRHAKLTGAGYINKPKMRDYVHCYALHCLNVEQSNALRKLYKERGENVGAWCQACYYPLVSLARENDWDIDDLFNRNEKLRIWYVPTKLRQLCHIERIKHGE
>moss_ZQRI_scaffold_2008410_Timmia_austriaca 
QAQFDIVQAEPTPLLYKRPDGAALAGRESRRLKELFKDFGVHPSTVAVMGQMGFTLSTLINMKDEEVDFVIKSMIEEYHLDLLMGEQFGIKAAVRAKRRLLEEETEQQRMDLAARCNEKKRRIEEPSDGLLLKDGHGPSLESLGLLGLTDPESDSEGKKVAKRRQRKRRSKEVGEDGEERPREHPFIVTEPGEPAKGKKNGLDYLFDLYEQCGKFLEEVQHIAKDKGEKCPSKVTNEVFRHAKLTGAGYINKPKMRDYVHCYALHCLDVETSNTLRKEYKERGENVGAWCQACYFPLVTLARQNAWEIDDLFNRKRIWYVPTKLRQLCHIERMKHGE
>moss_YEPO_scaffold_2001979_cf._Physcomicromitrium_sp. 
AQFDIVQAEPTALLYKRPDGVALAGRESRRLKELFKDFGVQPSTVAVMGQMGFTLSTLINMKDEEVDFVIKSMIEEYHLDLLMEQFGIKAAVRAKRRLVEEEMEQQRMDLAARSNEKKRRLEESSDGLLLKDGNGSLEALGLLGLTDPDSDSEGKKVAKRRQRKRRSKEVGEDGEERPREHPFIVTEPGEPAKGKKNGLDYLFDLYEQCGKFLEEVQHIAKEKGEKCPSKVTNEVFRHAKLTGAGYINKPKMRDYVHCYALHCLDVETSNNLRKEYKERGENVGAWCQACYFPLVILARQNEWDIDDLFNRNDKLRIWYVPTKLRQLCHIERMKHGE
>moss_WOGB_scaffold_2013178_Andreaea_rupestris 
SQFEELPSEVAVLYKREGAAMAGKESRKLKELFKDFGVLPATLAIMAQMGFTVSTLINMKDDEVDYVIKSMIEEYHLDLLMGEQFGIKAAVRAKRRLLDEEMEQQRMDLAGRTTDRKRKPEDPPDNLLLKDVNDTSLEALGILGLTDPDSDSEEKKVAKKKQRKRRSKEVGEDGEERPREHPFIVTEPGEPAKGKKNGLDYLFDLYEQCGKFLEEVQQIAKEKGEKCPTKVTNEVFRHAKLTGAGYINKPKMRDYVHCYALHCLDLEQSNALRKMYKERGENVGAWCQACYYPLVSLARENEWDIDDLFNRNEKLRIWYVPTKLRQLCHIERIKHGE
>moss_SKQD_scaffold_2077424_Takakia_lepidozioides 
AMAGKENRRLKELFKDFGVQPATLAVIAQMGFTVNTLINMKDDEVDFVIKSMIDEYHLELLVGEQFGIKSAVRAKRRVMDEEMEQQLMDMGARISERKRKADVPPEPLAMREGHHTPLDALGLLGLADPDSDPEDKRVAKKKQKKRRPKEVGEDGEERPREHPFVVTEPGELAKGKKNGLDYLFDLYEQCGKFLEEVQQMAKEKGEKCPTKVTNEVFRHAKLTGAGYINKPKMRDYVHCYALHCLDMEQSNMLRKAFKERGENVGAWCQACYYPLVALARNNDWDIDDLFNKNEKLQIWYVPTRLRQLCHIERIKHGE
>moss_DHWX_scaffold_2004352_Fontinalis_antipyretica 
QFDIVQAEPTALLYKRHDGAALVGRESRRLKELFKDFGVQPSTVAVMGQMGFTLSTLINMKDEEVDFVIKSMIEEYHLDLLMGEQFGIKAAVRAKRRSLEEETEQQRMDLAARSEKKRRMEEPSDSLLLKDGMKFICLLGLIAYLRVELCPRSAKARTRQWNLESNTSVFNFNLCIDIEEAIAGHAEFFANFLMVSEIYGRMLACLIVDSLLLKDGHGPSLEALGLLGLTDPESDSEGKKVAKRRQRKRRSKEVGEDGEDRPREHPFIVTEPGEPAKGKKNGLDYLFDLYEQCGKFLEEVQHIAKDKGEKCPSKVTNEVFRHAKLTGAGYINKPKMRDYVHCYALHCLDMETSNTLRKEYKERGENVGAWCQACYFPLVTLARQNEWDIDELFNRNDKLRIWYVPTKLRQLCHIERMKHGE
