# Supplementary material for: Ancient duplications and grass-specific transposition influenced the evolution of LEAFY transcription factor genes
Source: Commun Biol. 2019 Jun 21;2:237. doi: 10.1038/s42003-019-0469-4 (PMC6588583; doi:10.1038/s42003-019-0469-4)
Supplement: Supplementary file 5 — Supplementary Data 3 [file 42003_2019_469_MOESM5_ESM.txt]

>Azfi_s0006.g010459_Azolla_filiculoides
-LELLEDLFKDYGVRTSTIVKFLEMGFTVNTLVNMTEPEIDDVIATMMEGYQMELLVGEK
YGLKSAIRAEKKRQEEE-GGEDGDDRTREHPFIVTEPGEVARGKKNGLDYLFDLYEQCAS
FLDEVQQISRERGEKCPTKVTNQVFRHAKLKGASYINKPKMRHYVHCYALHCLDKEKSNF
LRKLYKERGENVGAWRQACYYPLVEMARTNGWDIEGVFVRNEKLRIWYVPTKLRQLCHLE
KSKD
>Azfi_s0051.g031425_Azolla_filiculoides
QIKLLEDLFKDYGVRAATIVKFMEMGFTFNTLVNMIEPEIDDVIKTMVEGYQMELLVGER
YGLKSAIRAEKKRQDEE-PGEDGDDRTREHPFIVTEPGEVARGKKNGLDYLFDLYEQCGR
FLDEVQQMSRERGEKCPTKVTNQVFRHAKLKGASYINKPKMRHYVHCYALHCLDKEKSNF
LRKLYKERGENVGAWRQACYYPLVEMARANGWDTEGVFVRNEKLRIWYVPTKLRQLCHLE
KSKD
>Sacu_v1.1_s0020.g008091_Salvinia_cucullata
QLKLLEDLFKDYGVRITTIVKFVEMGFTFSTLVNMMEQEIDDLIKTMVEGYQIEMLVGER
YGLKSAIRAERKRQEEE-PGEDGDDRTREHPFIVTEPGEVARGKKNGLDYLFDLYEQCAR
FLDEVQQISRERGEKCPTKVTNQVFRHAKLKGASYINKPKMRHYVHCYALHCLDKDKSNL
LRKMYKERGENVGTWRQACYYPLVEMARANGWDIEGVFVRNEKLRIWYVPTKLRQLCHLE
KSKD
>Sacu_v1.1_s0268.g026979_Salvinia_cucullata
QLKLLEDLFKDYGVRSTTIVKFMEMGFTVSTLVNMMEQEIDDVIKTMVDCYQMELLVGER
YGLKSAIRAEKKRQEEE-PGEDGDDRTREHPFIVTEPGEVARGKKNGLDYLFDLYEQCAK
FLDEVQQMSRERGEKCPTKVTNQVFRHAKLKGASYINKPKMRHYVHCYALHCLDKEKSNF
LRKLYKERGENVGAWRQACYYPLVEMARTNGWDIEGVFLRNEKLRIWYVPTKLRQLCHLE
KSKD
>Sacu_v1.1_s0468.g027412_Salvinia_cucullata
QLKLLEDLFKDYGVRSTTIVKFMEMGFTVSTLVNMMEQEIDDVIKTMVDCYQMELLVGER
YGLKSAIRAEKKRQEEE-PGEDGDDRTREHPFIVTEPGEVARGKKNGLDYLFDLYEQCAK
FLDEVQQMSRERGEKCPTKVTNQVFRHAKLKGASYINKPKMRHYVHCYALHCLDKEKSNF
LRKLYKERGENVGAWRQACYYPLVEMARTNGWDIEGVFLRNEKLRIWYVPTKLRQLCHLE
KSKD
>conifer_AQFM_scaffold_2078631_Pseudolarix_amabilis
ELNCLEELFRNYGVRYITLTKIVDMGFTVNTLVNMTEQELEDLIRTLVDIYRVELLVGEK
YGIKSAIRAERRRLDEAESGEDGEERQREHPFIVTEPGELARGKKNGLDYLFDLYEQCGK
FLLEVQHIAKERGEKSPTKVTNQVFRHAKHSGAGYINKPKMRHYVHCYALHCLDVEQSNR
LRRAYKERGENVGA----------------------------------------------
----
>conifer_AQFM_scaffold_2082029_Pseudolarix_amabilis
ELKSLEDLFREYGVRYSTLAKMTEMGFTANTLVNMTEEEIEDLMKTLVEIYHMDLLIGER
YGVKSAIRAEKKRLQDSLPGEDGEDRPREHPFIVTEPGELARGKKNGLDYLFDLYEQCGK
FLFEVQRIAKEKGEKCPTKVTNQVFRHAKHNGAVYINKPKMRHYVHCYALHCLDSEQSNH
LRRIYKERGENVGAWRQACYYPLVAIARENNWDIEGIFNRNEKLKIWYVPTKLRQLCHME
RSKE
>conifer_AREG_scaffold_2003789_Nothotsuga_longibracteata
ELKSLEDLFREYGVRYSTLAKMTEMGFTANTLVNMTEEEIEDLMKTLVEIYHMDLLIGER
YGVKSAIRAEKKRLQDS-PGEDGEDRPREHPFIVTEPGELARGKKNGLDYLFDLYEQCGK
FLLEVQRIAKEKGEKCPTKVTNQVFRHAKHNGAVYINKPKMRHYVHCYALHCLDGEQSNH
LRRIYKERGENVGAWRQACYYPLVAIARENNWDIEGIFNRNEKLKIWYVPTKLRQLCHME
RSKE
>conifer_AUDE_scaffold_2059928_Widdringtonia_cedarbergensis
ELSCMEELFKNYGVRCITLTKMVEMGFTANTLLNLTEPELDDVVRILADIYSLDLLVGEK
YGIKSAIRAERRRVEEAESGEDGEDRQREHPFIVTEPGELARGKKNGLDYLFDLYEQCGK
FLLDVQHIAKERGEKCPTKVTNQVFRHAKHSGAGYINKPKMRHYVHCYALHCLDIEQSNR
LRRSYKERGENVGAWRQACYYPLVDMAKENGWDIEGVFNKHERLRIWYVPTKLRQLCHLE
KSQ-
>conifer_AUDE_scaffold_2060787_Widdringtonia_cedarbergensis
ELKSLEELFREYGVRYLTMAKMTEMGFTANTLVNMTEEEVDDLMKTLVEIYRMDLLLGER
YGIKSAIRAEKKRLQDSLTGEDGEDRPREHPFIVTEPGELARGKKNGLDYLFDLYEQCGK
FLLEVQRISKERGEKCPTKVTNQVFRHAKYTGAVYINKPKMRHYVHCYALHCLDSEQSNH
LRRVYKERGENVGAWRQACYYPLVAIARENNWDIEGVFNRNEKLKIWYVPTKLRQLCHME
RSKE
>conifer_AWQB_scaffold_2053575_Picea_engelmanii
ELKSLEDLFREYGVRYSTLAKMTEMGFTANTLVNMTEEEIEDLMKTLVEIYHMDLLIGER
YGIKSAIRAEKKRLQD--PGEDGEDRPREHPFIVTEPGELARGKKNGLDYLFDLYEQCGK
FLLEVQRIAKEKGEKCPTKVTNQVFRHAKHNGAVYINKPKMRHYVHCYALHCLDSEQSNH
LRRLYKERGENVGAWRQACYYPLVAIARENNWDIEGIFNRNEKLKIWYVPTKLRQLCHM-
----
>conifer_AWQB_scaffold_2054234_Picea_engelmanii
ELNCLEELFRHYGVRYITLTKMVDMGFTVNTLVNMTEQELDDLIRTLVDIYRVELLVGEK
YGIKSAIRAEKRRLDEAESGEDGEERQREHPFIVTEPGELARGKKNGLDYLFDLYEQCGK
FLLDVQHIAKERGEKCPTKVTNQVFRHAKHSGAGYINKPKMRHYVHCYALHCLDVEQSNR
LRRAYKERGENVGAWRQACYYPLVAMAKDNGWDIEGVFNKHEKLRIWYVPTKLRQLCHFE
KSK-
>conifer_BUWV_scaffold_2009994_Platycladus_orientalis
ELSCLEELFKNYGVRCITLSKMVEMGFTANTLVNLTEQELDDVVRIMAEIYSLDLLVGEK
YGIKSAVRAERRRLDEAESGEDGEDRQREHPFIVTEPGELARGKKNGLDYLFDLYEQCGK
FLLDVQHIAKERGEKCPTKVTNQVFRHAKHSGAGYINKPKMRHYVHCYALHCLDVEQSNR
LRRSYKERGENVGAWRQACYNPLVNMAKENGWDIEGVFNKHEKLRIWYVPTKLRQLCHLE
RSQ-
>conifer_CGDN_scaffold_2069010_Tetraclinis_sp.
ELSCLEELFKNHGVRCITLSKMVEMGFTANTLINLTEQELDDVVRIMAEIYSLDLLVGEK
YGIKSAVRAERRRLDDAESGEDGEDRQREHPFIVTEPGELARGKKNGLDYLFDLYEQCGK
FLLDVQHIAKERGEKCPTKVTNQVFRHAKHSGAGYINKPKMRHYVHCYALHCLDVEQSNR
LRRSYKERGENVGAWRQACYYPLVDMAKENGWDIEGVFNKHEKLRIWYVPTKLRQLCHLE
KSQ-
>conifer_DZQM_scaffold_2011550_Pinus_radiata
DLKSLEDLFKEYGVRYVTLAKMTEMGFTANTLVNMTEEEIEDLMKTLVELYHMDLLIGER
YGIKSAIRAEKKRLQDSLPGEDGEDRPREHPFIVTEPGELARGKKNGLDYLFDLYEQCGK
FLLEVQRIAKEKGEKCPTKVTNQVFRHAKHNGAVYINKPKMRHYVHCYALHCLDSEQSNH
LRRLYKERGENVGAWRQACYYPLVAIARENNWDIEGIFNRNEKLKIWYVPTKLRQLCHME
RSKE
>conifer_DZQM_scaffold_2014168_Pinus_radiata
ELNCLEELFRNYGVRYITLTKMVDMGFTVNTLVNMTEQELDDLVRTLVEIYRVELLVGEK
YGIKSAIRAEKRRLEEAESGEDGEERQREHPFIVTEPGELARGKKNGLDYLFDLYEQCGK
FLLDVQHIAKERGEKCPTKVTNQVFRHAKHSGAGYINKPKMRHYVHCYALHCLDIEQSNR
LRRAYKERGENVGAWRQACYYPLVAMAKDNGWDIEGVFNKHEKLRIWYVPTKLRQLCHLE
KSK-
>conifer_ETCJ_scaffold_2063677_Pilgerodendron_uviferum
ELNCMEELFKNYGVRCITLTKMVEMGFTVNTLLNLTEPELDDVVRFLAEIYSLDLLVGEK
YGIKSAIRAERRRLEEAESGEDGEDRQREHPFIVTEPGELARGKKNGLDYLFDLYEQCGK
FLLDVQHIAKERGEKCPTKVTNQVFRHAKHSGAGYINKPKMRHYVHCYALHCLDVEQSNR
LRRSYKERGENVGAWRQACYYPLVDMAKENGWDIEGVFNKHEKLRIWYVPTKLRQLCHLE
KSQ-
>conifer_FHST_scaffold_2061955_Taxodium_distichum
-----------------TLAKMVELGFTANTLVNMTEQELDDVVRILVDIYSLDLLVGEK
YGIKSAVRAERRRLDEAESGEDGEDRQREHPFIVTEPGELARGKKNGLDYLFDLYEQCGK
FLLDVQHIAKERGEKCPTKVTNQVFRHAKHSGAGYINKPKMRHYVHCYALHCLDVEQSNR
LRRTYKERGENVGAWRQACYYPLVDMAKENGWDIEGVFNKHEKLRIWYVPTKLRQLCHLE
KS--
>conifer_GAMH_scaffold_2010724_Tsuga_heterophylla
ELKSLEDLFREYGVRYSTLAKMTEMGFTANTLVNMTEEEIEDLMKTLVEIYHMDLLIGER
YGVKSAIRAEKKRLQDSLPGEDGEDRPREHPFIVTEPGELARGKKNGLDYLFDLYEQCGK
FLLEVQRIAKEKGEKCPTKVTNQVFRHAKHNGAVYINKPKMRHYVHCYALHCLDSEQSNH
LRRIYKERGENVGAWRQACYYPLVAIARENNWDIEGIFNRNEKLKIWYVPTKLRQLCHME
RSKE
>conifer_GAMH_scaffold_2054624_Tsuga_heterophylla
----LEEFFRGYGVRLTTILKMREMAFTVGTLVNMTEQEIESLLREMVETYGMDLLMGEQ
YGIRSAVRAEKRCIDEEM-TEDGDDRPREHPFIVTEPGELARGKKNGLDYLFDLYEQCGK
FLEEVQHASRERGEKCPMKVTNQVFRHAKFHGATYINKPKMRHYVHCYALHCLDVEQSNH
LRKIYKEHGANVGAWRQACYFPLVTMVMDNGWDIEALFNKNHKLRIWYVPSKLRQLCHME
RK--
>conifer_GGEA_scaffold_2013916_Cedrus_libani
ELKSLEDLFREYGVRYSTLAKMTEMGFTANTLVNMTEEEIEDLMKTLVEIYHMDLLIGER
YGIKSAIRAEKKRLQDSLPGEDGEDRPREHPFIVTEPGELARGKKNGLDYLFDLYEQCGK
FLLEVQRIAKEKGEKCPTKVTNQVFRHAKHNGAVYINKPKMRHYVHCYALHCLDSEQSNH
LRRLYKERGENVGAWRQACYYPLVAIARESNWDIEGIFNRNEKLKIWYVPTKLRQLCHME
RSKE
>conifer_GKCZ_scaffold_2010143_Diselma_archeri
ELSCMEELFKNYGVRCITLTKMVEMGFTANTLLNLTEPELDDVVRILADIYSLDLLVGEK
YGIKSAIRAERRRVEEAESGEDGEDRQREHPFIVTEPGELARGKKNGLDYLFDLYEQCGK
FLLDVQHIAKERGEKCPTKVTNQVFRHAKHAGAGYINKPKMRHYVHCYALHCLDVEQSNR
MRRNYKERGENVGAWRQACYYPLVNMAKENGWDIEGLFNKHEKLRIWYVPTKLRQLCHLE
KSQ-
>conifer_HILW_scaffold_2018837_Acmopyle_pancheri
ELNSLEELFREYGVRYLTMAKMTEMGFTANTLINMTEEEIDDLMKTLVEIYRMDLLLGER
YGIKSAIRAEKKKLQDSLAGEDGEDRPREHPFIVTEPGELARGKKNGLDYLFDLYEQCGK
FLLEVQRMAKERGEKCPTKVTNQVFRHAKHTGAVYINKPKMRHYVHCYALHCLDSEQSNH
LRRIYKERGENVGAWRQACYYPLIDIARENNWDIEGVFNRNEKLKIWYVPTKLRQLCHME
RSKE
>conifer_HOUF_scaffold_2109399_Cryptomeria_japonica
ELSCLEELFRNYGVRCITLTKMVELGFTANTLVNMTEQELDDVVRILVDIYSLDLLVGEK
YGIKSAIRAERRRLDEAESGEDGEDRQREHPFIVTEPGELARGKKNGLDYLFDLYEQCGK
FLLDVQHIAKERGEKCPTKVTNQVFRHAKHSGAGYINKPKMRHYVHCYALHCLDVEQSNR
LRRTYKERGENVGAWRQACYYPLVDMAKENGWDIEGVFNKHEKLRIWYVPTKLRQLCHLE
KSQ-
>conifer_HQOM_scaffold_2000475_Torreya_nucifera
ELKSLEELFREYGVRYLTMAKMTEMGFTANTLINMTE-EVEDLMKTLVEIYRMDLLLGER
YGIKSAIRAEKKRLQDS-TGEDGEDRPREHPFIVTEPGELARGKKNGLDYLFDLYEQCGK
FLIEVQRIAKERGEKCPTKVTNQVFRHAKYTGAVYINKPKMRHYVHCYALHCLDNEQSNH
LRRIYKERGENVGAWRQACYYPLVAIARENNWDIEGVFNRNEKLKIWYVPTKLRQLCHME
RSK-
>conifer_HQOM_scaffold_2009718_Torreya_nucifera
ELSCLEDLFRNYGVRYITLTKMVEMGFTVNTLVHMTEQELDDVVRTLVDIYRLDLLVGEK
YGIKSAIRAERRRLDEAESGEDGEDRQREHPFIVTEPGELARGKKNGLDYLFDLYEQCGK
FLLDVQHIAKERGEKCPTKLTNQVFRHAKHSGAGYINKPKMRHYVHCYALHCLDVEQSNR
LRRAYKERGENVGAWRQACYYPLVAMAKENGWDIEGVFNKHEKLRIWYVPTKLRQLCHLE
KSQ-
>conifer_IIOL_scaffold_2014025_Pinus_parviflora
ELKSLEDLFKEYGVRYLTLAKMTEMGFTANTLVNMTEEEIEDLMKTLVELYHMDLLIGER
YGIKSAIRAEKKRLQDSLPGEDGEDRPREHPFIVTEPGELARGKKNGLDYLFDLYEQCGK
FLLEVQRIAKEKGEKCPTKVTNQVFRHAKHNGAVYINKPKMRHYVHCYALHCLDSEQSNH
LRRIYKERGENVGAWRQACYYPLVAIARENNWDIEGIFNRNEKLKIWYVPTKLRQLCHME
RSKE
>conifer_IIOL_scaffold_2014254_Pinus_parviflora
ELNCLEELFRNYGVRYITLTKMVDMGFTVNTLVNMTEQELDDLVRTLVEIYRVELLVGEK
YGIKSAIRAEKRRLEEAESGEDGEERQREHPFIVTEPGELARGKKNGLDYLFDLYEQCGK
FLLDVQHIAKERGEKCPTKVTNQVFRHAKHSGAGYINKPKMRHYVHCYALHCLDVEQSNR
LRRAYKERGENVGAWRQACYYPLVAMAKDNGWDIEGVFNKHEKLRIWYVPTKLRQLCHLE
KSK-
>conifer_IOVS_scaffold_2002485_Pseudotsuga_menziesii
ELKSLEDLFREYGVRYSTLAKMTEMGFTANTLVNMTEEEIEDLMKTLIEIYHMDLLIGER
YGIKSAIRAEKKRLQDSLPGEDGEDRPREHPFIVTEPGELARGKKNGLDYLFDLYEQCGK
FLLEVQRIAKEKGEKCPTKVTNQVFRHAKHNGAVYINKPKMRHYVHCYALHCLDSEQSNH
LRRIYKERGENVGAWRQACYYPLVAIARENNWDIEGIFNRNEKLKIWYVPTKLRQLCHME
RSKE
>conifer_IOVS_scaffold_2014378_Pseudotsuga_menziesii
ELNCLEELFRNYGVRYITLTKMVDMGFTVNTLVNMTEQELDDLIRTLVDIYRVELLVGEK
YGIKSAIRAEKRRLEEAESGEDGEERQREHPFIVTEPGELARGKKNGLDYLFDLYEQCGK
FLMDVQHIAKERGEKCPTKVTNQVFRHAKHSGAGYINKPKMRHYVHCYALHCLDVEQSNR
LRRAYKERGENVGAWRQACYYPLVAMAKDNGWDIEGVFNKHEKLRIWYVPTKLRQLCHLE
K---
>conifer_JBND_scaffold_2002247_Pinus_ponderosa
ELKSLEDLFKEYGVRYVTLAKMTEMGFTANTLVNMTEEEIEDLMKTLVELYHMDLLIGER
YGIKSAIRAEKKRLQDSLPGEDGEDRPREHPFIVTEPGELARGKKNGLDYLFDLYEQCGK
FLLEVQRIAKEKGEKCPTKVTNQVFRHAKHNGAVYINKPKMRHYVHCYALHCLDSEQSNH
LRRLYKERGENVGAWRQACYYPLVAIARENNWDIEGIFNRNEKLKIWYVPTKLRQLCHME
RSKE
>conifer_JBND_scaffold_2070874_Pinus_ponderosa
ELNCLEELFRNYGVRYITLTKMVDMGFTVNTLVNMTEQELDDLVRTLVEIYRVELLVGEK
YGIKSAIRAEKRRLEEAESGEDGEERQREHPFIVTEPGELARGKKNGLDYLFDLYEQCGK
FLLDVQHIAKERGEKCPTKVTNQVFRHAKHSGAGYINKPKMRHYVHCYALHCLDIEQSNR
LRRAYKERGENVGAWRQACYYPLVAMAKDNGWDIEGVFNKHEKLRIWYVPTKLRQLCHLE
KSK-
>conifer_JUWL_scaffold_2004539_Keteleeria_evelyniana
ELKSLEDLFREYGVRYSTLAKMTEMGFTAHTLVNMTEEEIEDLMKTLVEIYHMDLLIGER
YGVKSAIRAEKKRLQDSLPGEDGEDRPREHPFIVTEPGELARGKKNGLDYLFDLYEQCGK
FLLEVQRIAKEKGEKCPTKVTNQVFRHAKHNGAVYINKPKMRHYVHCYALHCLDSEQSNH
LRRIYKERGENVGAWRQACYYPLVAIARENNWDIEGIFNRNEKLKIWYVPTKLRQLCHME
RSKE
>conifer_JZVE_scaffold_2039384_Parasitaxus_usta
ELSCLEELFRNYGVRYITLTKMVEMGFTVNTLVNMTEHELDDVVRTLVDIYRVDLLVGEK
YGIKSAIRAERRKLDEAEGGEDGEDRQREHPFIVTEPGELARGKKNGLDYLFDLYEQCGK
FLQEVQHLAKERGEKCPTKVTNQVFRHAKHSGAGYINKPKMRHYVHCYALHCLDVEQSNR
LRRAYKERGENVGAWRQACYYPLVAMAKENSWDIEGVFNKHEKLRIWYVPTKLRQLCHLE
R---
>conifer_MFTM_scaffold_2012539_Pinus_jeffreyi
DLKSLEDLFKEYGVRYVTLAKMTEMGFTANTLVNMTEEEIEDLMKTLVELYHMDLLIGER
YGIKSAIRAEKKRLQDSLPGEDGEDRPREHPFIVTEPGELARGKKNGLDYLFDLYEQCGK
FLLEVQRIAKEKGEKCPTKVTNQVFRHAKHNGAVYINKPKMRHYVHCYALHCLDSEQSNH
LRRLYKERGENVGAWRQACYYPLVAIARENNWDIEGIFNRNEKLKIWYVPTKLRQLCHME
RSKE
>conifer_MFTM_scaffold_2080570_Pinus_jeffreyi
ELNCLEELFRNYGVRYITLTKMVDMGFTVNTLVNMTEQELDDLVRTLVEIYRVELLVGEK
YGIKSAIRAEKRRLEEAESGEDGEERQREHPFIVTEPGELARGKKNGLDYLFDLYEQCGK
FLLDVQHIAKERGEKCPTKVTNQVFRHAKHSGAGYINKPKMRHYVHCYALHCLDIEQSNR
LRRAYKERGENVGAWRQACYYPLVAMAKDNGWDIEGVFNKHEKLRIWYVPTKLRQLCHLE
KSK-
>conifer_MHGD_scaffold_2073317_Microcachrys_tetragona
ELNSLEELFREYGVRYLTMAKMTEMGFTANTLINMTEEEIEDLMKTLVEIYRMDLLLGER
YGIKSAIRAEKKRLQDG-AGEDGEDRPREHPFIVTEPGELARGKKNGLDYLFDLYEQCGK
FLLEVQRIAKERGEKCPTKVTNQVFRHAKHTGAVYINKPKMRHYVHCYALHCLDSEQSNH
LRRIYKERGENVGAWRQACYYPLVAIARENNWDIEGVFNRNEKLKIWYVPTKLRQLCHME
RSKE
>conifer_MHGD_scaffold_2073367_Microcachrys_tetragona
ELSCLEELFRNYGVRYITLTKMVEMGFTVNTLVNMTELEVDDVVRTLVDIYRVDLLVGEK
YGIKSAIRAERRRLDEAEGGEDGEDRQREHPFIVTEPGELARGKKNGLDYLFDLYEQCGK
FLLEVQHLAKERGEKCPTKVTNQVFRHAKHSGAGYINKPKMRHYVHCYALHCLDCEQSNR
LRRAYKERGENVGAWRQACYYPLVTMAKENGWDIEGVFNKHEKLRIWYVPTKLRQLCHLE
RS--
>conifer_NKIN_scaffold_2014099_Thujopsis_dolabrata
ELSCLEELFKNYGVRCITLTKMVEMGFTANTLVNLTEQELDDVVRILAEIYSLDLLVGEK
YGIKSAIRAERRRLDEEESGEDGEDRQREHPFIVTEPGELARGKKNGLDYLFDLYEQCGK
FLLDVQHIAKERGEKCPTKVTNQVFRHAKHSGAGYINKPKMRHYVHCYALHCLDVEQSNR
LRRTYKERGENVGAWRQACYYPLVDMAKENGWDIEGVFNKHEKLRIWYVPTKLRQLCHLE
KSQ-
>conifer_NPRL_scaffold_2009042_Cathaya_agryrophylla
ELKSLEDLFREYGVRYSTLAKLTEMGFTANTLVNMTEEEIEDLMKTLIEIYHVDLLIGER
YGIKSAIRAEKKRLQDSLPGEDGEDRPREHPFIVTEPGELARGKKNGLDYLFDLYEQCGK
FLLEVQRIAKEKGEKCPTKVTNQVFRHAKHNGAVYINKPKMRHYVHCYALHCLDSEQSNH
LRRLYKERGENVGAWRQACYFPLVAIARENNWDIEGIFNRNEKLKIWYVPTKLRQLCHME
RSKE
>conifer_NRXL_scaffold_2061938_Metasequoia_glyptostroboides
ELSCLEELFRNYGVRYITLAKMVEMGFTVNTLVNMTEQELDDVVRTMVDIYSLDLLVGEK
YGIKSAIRAERRRLDEAESGEDGEDRQREHPFIVTEPGELARGKKNGLDYLFDLYEQCGK
FLLDVQHIAKERGEKCPTKVTNQVFRHAKHSGAGYINKPKMRHYVHCYALHCLDVEQSNR
LRRTYKERGENVGAWRQACYYPLVDMAKDNGWDIEGVFNKHEKLRIWYVPTKLRQLCHLE
KS--
>conifer_OVIJ_scaffold_2012853_Papuacedrus_papuana
ELSCMEELFKNYGVRCITLTKMVEMGFTANTLLNLTEPELDDVVRILAEIYSLDLLVGEK
YGIKSAIRAERRRLEEAESGEDGEDRQREHPFIVTEPGELARGKKNGLDYLFDLYEQCGK
FLLDVQHIAKERGEKCPTKVTNQVFRHAKHSGAGYINKPKMRHYVHCYALHCLDVEQSNR
LRRTYKERGENVGAWRQACYHPLVDMA---------------------------------
----
>conifer_OWFC_scaffold_2052235_Halocarpus_bidwillii
--------------RYITLTKMVEMGFTVNTLVNMTEHEVDDVVRTLVDIYRVDLLVGEK
YGIKSAIRAERRRLDEAETGEDGEDRQREHPFIVTEPGELARGKKNGLDYLFDLYEQCDK
FLLEVQHLAKERGEKCPTKVTNQVFRHAKHSGAGYINKPKMRHYVHCYALHCLDVEQSNR
LRRAYKERGENVGAWRQACYYPLVAMAKDNGWDIEGVFNKHEKLRIWYVPTKLRQLCHLE
R---
>conifer_OWFC_scaffold_2052558_Halocarpus_bidwillii
ELNSLEELFREYGVRYLTMAKMTEMGFTSNTLINMTEEEIDDLMKTLLEIYRMDLLLGER
YGIKSAIRAEKKRLQDSLAGEDGEDRPREHPFIVTEPGELARGKKNGLDYLFDLYEQCGK
FLLEVQRIAKERGEKCPTKVTNQVFRHAKHTGAVYINKPKMRHYVHCYALHCLDSDQSNH
LRRIYKERGENVGAWRQACYYPLVAIARESNWDIEGVFNRNEKLKIWYVPTKLRQLCHME
RSKE
>conifer_QCGM_scaffold_2006850_Saxegothaea_conspicua
ELSCLEELFRNYGVRYITLTKMVEMGFTVNTLVNMTEHELDDVVRTLVDIYRVDLLVGEK
YGIKSAIRAERRRLDEAEGGEDGEDRQREHPFIVTEPGELARGKKNGLDYLFDLYEQCGK
FLLEVQHLAKERGEKCPTKVTNQVFRHAKHSGAGYINKPKMRHYVHCYALHCLDVEQSNC
LRRAYKERGENVGAWRQACYFPLVTMAKENGWDIEGVFNKHEKLRIWYVPTKLRQLCHLE
RS--
>conifer_QCGM_scaffold_2013765_Saxegothaea_conspicua
ELNSLEELFREYGVRFLTMAKMTEMGFTANTLINMTEEEIDDLMKTLVEIYRMDLLLGER
YGIKSAIRAEKKKLQDSLAGEDGEDRPREHPFIVTEPGELARGKKNGLDYLFDLYEQCGK
FLQEVQRIAKERGEKCPTKVTNQVFRHAKHTGAVYINKPKMRHYVHCYALHCLDSEQSNH
LRRIYKERGENVGAWRQACYFPLVAIARENNWDIEGVFNRNEKLKIWYVPTKLRQLCHME
RSK-
>conifer_UEVI_scaffold_2060902_Fokienia_hodginsii
ELKSLEELFREYGVRYLTMAKMTEMGFTANTLINMTEEEVDDLMKTLVEIYRMDLLLGER
YGIKSAIRAEKKRLQDSLTGEDGEDRPREHPFIVTEPGELARGKKNGLDYLFDLYEQCGK
FLLEVQRISKERGEKCPTKVTNQVFRHAKYTGAVYINKPKMRHYVHCYALHCLDSEQSNH
LRRIYKERGENVGAWRQACYYPLVAIARENNWDIEGVFNRNEKLKIWYVPTKLRQLCHME
RSKE
>conifer_VSRH_scaffold_2010849_Abies_lasiocarpa
ELNCLEEFFRNYGVRYITLTKIVDMGFTVNTLVNMTEQELDDLVRTLVDIYRVDLLVGEK
YGIKSAIRAEKRRLDEAESGEDGEERQREHPFIVTEPGELARGKKNGLDYLFDLYEQCGK
FLLDVQHIAKERGEKSPTKVTNQVFRHAKHSGAGYINKPKMRHYVHCYALHCLDVEQSNR
LRRAYKERGENVGAWRQACYYPLVAMAKDNGWDIEGVFNKHEKLRIWYVPTKLRQLCHLE
KSK-
>conifer_VSRH_scaffold_2057911_Abies_lasiocarpa
ELKSLEDLFREYGVRYSTLVKMTEMGFTANTLVNMTEEEIEDLMKTLVEIYHMDLLIGER
YGVKSAIRAEKKRLQDSLPGEDGEDRPREHPFIVTEPGELARGKKNGLDYLFDLYEQCGK
FLLEVQRIAKEKGEKCPTKVTNQVFRHAKHNGAVYINKPKMRHYVHCYALHCLDSEQSNH
LRRIYKERGENVGAWRQACYYPLVAIARENNWDIEGIFNRNEKLKIWYVPTKLRQLCHME
RSKE
>conifer_WYAJ_scaffold_2006178_Cephalotaxus_harringtonia
ELKSLEELFREYGVRYLTMAKMTEMGFTANTLINMTEEEV-DLMKTLVEIYRMDLLLGER
YGIKSAIRAEKKRLQDNLTGEDGEDRPREHPFIVTEPGELARGKKNGLDYLFDLYEQCGK
FLFEVQRIAKERGEKCPTKVTNQVFRHAKYTGAVYINKPKMRHYVHCYALHCLDNEQSNH
LRRIYKERGENVGAWRQACYYP--------NWDIEGVFNRNEKLKIWYVPTKLRQMCHME
RSK-
>conifer_XMGP_scaffold_2010857_Juniperus_scopulorum
ELSCLEELFKNYGVRCITLSKMVEMGFTANTLVNLTEQELDDVVRIMAEIYSLDLLVGEK
YGIKSAIRAERRKLDEAESGEDGEDRQREHPFIVTEPGELARGKKNGLDYLFDLYEQCGK
FLLDVQHIAKERGDKCPTKVTNQVFRHAKHSGAGYINKPKMRHYVHCYALHCLDVEQSNR
LRRSYKERGENVGAWRQACYYPLVDMAKENGWDIEGVFNKHEKLRIWYVPTKLRQLCHLE
KSQ-
>conifer_XQSG_scaffold_2010103_Microbiota_decussata
ELKSLEELFREYGVRYLTMAKMNEMGFTANTLINMTEEEVDDLMKTLVEIYRMDLLLGER
YGIKSAIRAEKKRLQDSLTGEDGEDRPREHPFIVTEPGELARGKKNGLDYLFDLYEQCGK
FLLEVQRISKERGEKCPTKVTNQVFRHAKYTGAVYINKPKMRHYVHCYALHCLDSEQSNH
LRRIYK--GENVGAWRQACYYPLVAIARENNWDIEGVFNRNEKLKIWYVPTKLRQLCHME
RSKE
>conifer_XQSG_scaffold_2053228_Microbiota_decussata
-------------------SKMVEMGFTANTLVNLTEQELDDVVRIMAEIYSLDLLVGEK
YGIKSAVRAERRRLDEAESGEDGEDRQREHPFIVTEPGELARGKKNGLDYLFDLYEQCGK
FLLDVQHIAKERGEKCPTKVTNQVFRHAKHSGAGYINKPKMRHYVHCYALHCLDVEQSNR
LRRSYKERGENVGAWRQACYYPLVDMAKENGWDIEGVFNKHEKLRIWYVPTKLRQLCHLE
KSQ-
>conifer_XTZO_scaffold_2010717_Araucaria_rulei
ELSCLEDLFRNYGVRSITLTKMFEMGFTVNTLVNLTEHELDDVVRILADICRLDLLVGEK
YGIKSAIRSERRRLDEAETGEDGEDRQREHPFIVTEPGELARGKKNGLDYLFDLYEQCGK
FLLEVQHIAKERGEKCPTKVTNQVFRHAKHSGAGYINKPKMRH-VHCYALHCLDVEQSNR
LRRSYKERGENVGAWRQACYYPLVAMARENGWDIEGVFNKHEKLRIWYVPTKLRQLCHLE
RSQ-
>conifer_XTZO_scaffold_2014255_Araucaria_rulei
ELKSLEELFREYGVRYLTMAKMTEMGFTANTLVNMTEEEIDDLMKTLVEIYRMDLLLGER
YGIKSAVRAEKKRLQDSLAGEDGEDRPREHPFIVTEPGELARGKKNGLDYLFDLYEQCGK
FLLEVQRIAKERGEKCPTKVTNQVFRHAKHTGAVYINKPKMRHYVHCYALHCLDSEQSNH
LRRIYKERGENVGAWRQACYYPLVAIARENNWDIEGVFNRNDKLKIWYVPTKLRQLCHME
RSKE
>conifer_YFZK_scaffold_2000809_Sciadopitys_verticillata
ELKSLEELFREYGVRYLTMAKMTEMGFTANTLINMTEEEIDDLMKTMVEIYRMDLLLGER
YGIKSAIRAEKKRLQDSLAGEDGEDRPREHPFIVTEPGELARGKKNGLDYLFDLYEQCGK
FLLEVQRIAKERGEKCPTKVTNQVFRHAKHTGAVYINKPKMRHYVHCYALHCLDNEQSNH
LRRIYKERGENVGAWRQACYYPLVAIARENNWDIEGIFNRNEKLKIWYVPTKLRQLCHME
RSKE
>conifer_YLPM_scaffold_2012395_Pseudotaxus_chienii
-LCCLEELFRNYGVRYITLTKMVEMGFTINTLVNMTEHELDDVVRTLVDIYRIDLLVGEK
YGIKSAIRAERRRLDEAESGEDGEDRQREHPFIVTEPGELARGKKNGLDYLFDLYEQCGK
FLLDVQHIAKERGEKCPTKVTNQVFRHAKHSGAGYINKPKMRHYVHCYALHCLDVEQSNR
LRRAYKERGENVGAWRQACYYPLVAMAKENGWDIEGVFNKHEKLRIWYVPTKLRQLCHLE
K---
>conifer_YYPE_scaffold_2008498_Austrocedrus_chilensis
ELSCMEELFKNYGVRCITLTKMVEMGFTANTLLNLTEPELDDVVRILAEIYSLDLLVGEK
YGIKSAIRAERRRLEEAESGEDGEDRQREHPFIVTEPGELARGKKNGLDYLFDLYEQCGK
FLLDVQHIAKERGEKCPTKVTNQVFRHAKHSGAGYINKPKMRHYVHCYALHCLDVEQSNR
LRRTYKERGENVGAWRQACYYPLVDMAKENGWDIEGVFNKHEKLRIWYVPTKLRQLCHLE
KSQ-
>conifer_YYPE_scaffold_2008990_Austrocedrus_chilensis
ELKSLEELFREYGVRYLTMAKMTEMGFTANTLVNMREEEVDDLMKTLVEIYRMDLLLGER
YGIKSAIRAEKKRLQDSLTGEDGEDRPREHPFIVTEPGELARGKKNGLDYLFDLYEQCGK
FLVEVQRISKERGEKCPTKVTNQVFRHAKYTGAVYINKPKMRHYVHCYALHCLDSEQSNH
LRRIYKERGENVGAWRQACYYPLVAIARENNWDIEGVFNRNEKLKIWYVPTKL-------
----
>conifer_ZYAX_scaffold_2003953_Taxus_cuspidata
-------LFRNYGVRYITLTKMVDMGFTVNTLVNMTEQELDDVVRTLVEIYRIDLLVGEK
YGIKSAIRAERRRFDEAESGEDGEDRQREHPFIVTEPGELARGKKNGLDYLFDLYEQCGK
FLLDVQHIAKERGEKCPTKVTNQVFRHAKHSGAGYINKPKMRHYVHCYALHCLDVEQSNR
LRRAYKERGENVGAWRQACYYP--------------------------------------
----
>conifer_ZYAX_scaffold_2072443_Taxus_cuspidata
ELKSLEELFREYGVRYLTMAKMTEMGFTANTLINMTEEEVDDLMKTLVEIYRTDLLLGER
YGIKSAIRAEKKRLQDS-TGEDGEDRPREHPFIVTEPGELARGKKNGLDYLFDLYEQCGK
FLVEVQRIAKERGEKCPTKVTNQVFRHAKYTGAVYINKPKMRHYVHCYALHSLDNEQSNH
LRRIYKER----------------------------------------------------
----
>eufern_CAPN_scaffold_2005353_Equisetum_diffusum
----LEDLFQGYGVRAATIAKVAEMGFTVSTLVNMTEPEIDDLVQALLDGFRHNLLVGEK
YGLKSAIRAQKRCLEEDMNGEDVDDRQREHPFIVTEPGELARGKKNGLDYLFSLYEQCAK
FLEEVQQMSKERGEKCPTKVTNQVFRHAKLKGASYINKPKMRHYVHCYALHCLDVEQSNH
FRKLYKERGENVGAWRQACYYPLVEMARRNGWDIEGVFNRNEKLRIWYVPTKLRQLCHVE
KS--
>eufern_EEAQ_scaffold_2003958_Sceptridium_dissectum
QMKSLEELFKDYGVRITTIAKVVEMGFTVSTLVNMTEQEIDDVIKTILDGYHIELLVGER
YGFKSAIRAEKRRHEEEVPGEDGDDRPREHPFIVTEPGELARGKKNGLDYLFDLYEQCAR
FLDEVQQISKERGEKCPTKVTNQVFRHAKLKGASYINKPKMRHYVHCYALHCLDLEQSNH
LRKLYKDRGENVGAWRQACYYPLVEMARQNGWDIEGVFNRNEKLRIWYVPTKLRQLCHIE
KS--
>eufern_JVSZ_scaffold_2009380_Equisetum_hymale
---SLHDFFRDYGVRPKTVARILELGFTVNTLVNMTDPEIDELVKTMVEGFRLELLVGER
YGLKSAIRAERRTRDE--HGEDADDRTREHPFIVTEPGELARGKKNGLDYLFDLYEQCGR
FLEEVQQICKERGEKCPTKVTNQVFRHAKLKGASYINKPKMRHYVHCYALHCLDVEQSNR
LRKLFKERGENVGAWRQACYHPLVELARQSGWDIEGLFNRNEKLRIWYVPTKLRQLCHME
KN--
>eufern_JVSZ_scaffold_2012838_Equisetum_hymale
--RSLDDLFQDYGVRAATVAKVAEMGFTVSTLVNMTELEIDDLVQALLDGFHPDLLVGEK
YGLKSAIRAEKRRLEEDMNGEDVDDRQREHPFIVTEPGELARGKKNGLDYLFSLYEQCAK
FLEEVQQMSKERGEKCPTKVTNQVFRHAKLKGASYINKPKMRHYVHCYALHCLDIEQSNH
FRKLYKERGENVGAWRQACYYPLVEMARRNGWDIEGVFNRNEKLRIWYVPTKLRQLCHVE
KS--
>eufern_NHCM_scaffold_2005565_Angiopteris_evecta
-MKSLEELFKDYGVRYSTLAKMSEMGFTVNTLVNMTEQELEDLVMVILESCQVQLLVGEK
YGIKSAVRAEKKRVDEE-TGEDGEDRPREHPFIVTEPGELARGKKNGLDYLFDLYEQCGR
LLQEVQRISKERGEKCPTKVTNQVFRHAKHNGCGYINKPKMRHYVHCYALHCLDTEQSNN
LRRLYKERGENVGAWRQACYYPLVAMARENDWDIEGLFTRNEKLRIWYVPTKLRQLCHLE
RSK-
>eufern_NHCM_scaffold_2005566_Angiopteris_evecta
DMKSLEDLFKDYGVRYSTLAKMSEMGFTVNTLVNMTEQELEDLVMVILESCQVQLLVGEK
YGIKSAIRAEKKRVEEE-AGEDGEDRPREHPFIVTEPGELARGKKNGLDYLFDLYEQCGK
LLLEVQRISKERGEKCPIKVTNQVFRHAKYTGSGYINKPKMRHYVHCYALHCLDIEQSNN
LRRSFKERGENVGAWRQACYYPLV-------WDIEGLFNRNEKLRIWYVPTKLRQLCHLE
RSK-
>eufern_NHCM_scaffold_2007445_Angiopteris_evecta
----------DYGVRLTTIAKVMELGFTVSTLVNMTEQEIDDVIKTMLEGYHVELLMGEK
YGFKSAIRAEKKRQEDEMHREDGDDRPREHPFIVTEPGELARGKKNGLDYLFDLYEQCAK
FLDEVQQISKERGEKCPTKVTNQVFRHAKLKGASYINKPKMRHYVHCFALHCLDQEKSNS
LRKAFKERGENVGAWRQACYYPLVEMARANGWDIEGVFNRNEKLRIWYVPTKLRQLCHSE
KS--
>eufern_QVMR_scaffold_2010057_Psilotum_nudum
-INPLRDLFKDYGVRMTTIAKVVEMGFTVNTLVNMTEQEIDDVIKTMLECYRIELLVGER
YGFKSAIRAEKKRQEEE-PGDDGDDRTREHPFIVTEPGELARGKKNGLDYLFDLYEQCAR
FLDEVQQMSKERGEKCPMKVTNQVFRHAKLKGASYINKPKMRHYVHCYALHCLDLQQSNH
LRKLYKDRRENVGAWRQACYLPLVEMARQNGWDIEGVFNRNEKLRIWYVPTKLRQLCHTE
KS--
>fern_AFPO_scaffold_2074266_Blechnum_spicant
QLKLLEDLFKEYGVRSTTIIKIMEMGFTVSTLVNMMEQEIDDVIKTMMEGYHMELLVGEK
YGLKSAIRAERKRQEEDMPGEDGDDRTREHPFIVTEPGEVARGKKNGLDYLFDLYEQCAR
FLDEVQQMSRERGEKCPTKVTNQVFRHAKLKGASYINKPKMRHYVHCYALHCLDKEKSNL
LRKLFKERGENVGAWRQACYYPLVDMARDNGWDIEGVFVRNEKLRIWYVPTKLRQLCHLE
KS--
>fern_BMJR_scaffold_2008900_Adiantum_tenerum
QLKLLEDLFKDYGVRSTTIIKVMEMGFTVSTLVNMTEQEIDDVIKTMIEGHQMGLLVGEK
YGLKSAIRAERKRQEEEMPGEDGDDRTREHPFIVTEPGEVARGKKNGLDYLFDLYEQCAR
FLDEVQQMSRERGEKCPTKVTNQVFRHAKLKGASYINKPKMRHYVHCYALHCLDKEKSNF
LRKQFKERGENVGAWRQACYYPLVEMARDNGWDIEGVFVRNEKLRIWYVPTKLRQLCHLE
KS--
>fern_CJNT_scaffold_2079749_Polypodium_glycyrrhiza
QLKLLEELFKEYGVRSTTIIKIMEMGFTVSTLVNMMEQEIDDVIKTMMEGYHMDLLVGEK
YGLKSAIRAEKKRQEEDMPGEDGDDRTREHPFIVTEPGEVARGKKNGLDYLFDLYEQCAR
FLDEVQQMSRERGEKCPTKVTNQVFRHAKLKGASYINKPKMRHYVHCYALHCLDKEKSNL
LRKIFKERGENVGAWRQACYYPLVDMARDNGWDIEGVFVRNEKLRIWYVPTKLRQLCHLE
KS--
>fern_CQPW_scaffold_2003267_Anemia_tomentosa
QLKSLEDLFKDYGVRVATIVKVLEMGFTVNTLVNMTEQEIDDVIKTMIEAFHTELLVGER
YGMKSAIRAERKRQEEELPGEDGDDRTREHPFIVTEPGEVARGKKNGLDYLFDLYEQCAR
FLDEVQQISRERGEKCPTKVTNQVFRHAKLKGASYINKPKMRHYVHCYALHCLDREKSNY
LRKLFKERGENVGAWRQACYYPLVEMARENGWDIEGVFIRNEKLRIWYVPTKLRQLCHLE
KS--
>fern_CVEG_scaffold_2031619_Azolla_cf._caroliniana
QIKLLEDLFKDYGVRAATIVKFMEMGFTFNTLVNMIEPEIDDVIKTMVEGYQMELLVGER
YGLKSAIRAEKKRQDEE-PGEDGDDRTREHPFIVTEPGEVARGKKNGLDYLFDLYEQCGR
FLDEVQQMSRERGEKCPTKVTNQVFRHAKLKGASYINKPKMRHYVHCYALHCLDKEKSNF
LRKLYKERGENVGAWRQACYYPLVEMARANGWDTEGVFVRNEKLRIWYVPTKLRQLCHLE
KS--
>fern_CVEG_scaffold_2125709_Azolla_cf._caroliniana
----LEDLFKDYGVRTSTTVKFLEMGFTVNTLVNMTEPEIDDVITTMMEGYQMELLVGEK
YGLKSAIRAEKKRQEEE-GGEDGDDRTREHPFIVTEPGEVARGKKNGLDYLFDLYEQCAS
FLDEVQQISRERGEKCPTKVTNQVFRHAKLKGASYINKPKMRHYVHCYALHCLDKEKSNF
LRKLYKERGENVGAWRQACYYPLVEMARTNGWDIEGVFVRNEKLRIWYVPTKLRQLCHLE
KS--
>fern_DCDT_scaffold_2016115_Cheilanthes_arizonica
QLKLLEDFFKDYGVRSTTIIKVMEMGFTVSTLVNMMEQEIDDVIKTMMEGYQMELLVGEK
YGLKSAIRAERKRQEEEMPGEDGDDRTREHPFIVTEPGEVARGKKNGLDYLFDLYEQCAR
FLDEVQQMSRERGEKCPTKVTNQVFRHAKLKGASYINKPKMRHYVHCYALHCLDKEKSNF
LRKQFKERGENVGAWRQACYYPLVEMARDNGWDIEGVFVRNEKLRIWYVPTKLRQLCHLE
KS--
>fern_EWXK_scaffold_2021182_Thyrsopteris_elegans
QQKSLEDLFRDYGVRLSTVAKVMEMGFTVSTLVNMTEDEIEDVIKSMVE---VELLVGER
YGLKSAIRAEKRRQEDEERGEDGDDRTREHPFIVTEPGEVARGKKNGLDYLFDLYEQCAR
FLDEVQQMAKERGEKCPTKVTNQVFRHAKMKGASYINKPKMRHYVHCYALHCLDLEKSNH
LRKLFKERGENVGAWRQACYSPLVKMARETGWDIEGVFMRNEKLRIWYVPTKLRQLCHQE
KSK-
>fern_FCHS_scaffold_2007395_Deparia_lobato
QLKLLEDLFKEYGVRSTTIIKIMEMGFTVSTLVNMMEQEIDDVIKTMMEGYHMELLVGEK
YGLKSAIRAERKRQEEDMPGEDGDDRTREHPFIVTEPGEVARGKKNGLDYLFDLYEQCAR
FLDEVQQMSRERGEKCPTKVTNQVFRHAKLKGASYINKPKMRHYVHCYALHCLDKEKSNL
LRKLFKERGENVGAWRQACYYPLVDMARDNGWDIEGVFVRNEKLRIWYVPTKLRQLCHLE
KS--
>fern_FLTD_scaffold_2017634_Pteris_ensigormis
QLKLLEDLFKDYGVRSTTILKVMEMGFTVNTLVNMMEQEIDEVIKTMMEGYHMELLVGEK
YGLKSAIRAERKRQEEEMPGEDGDDRTREHPFIVTEPGEVARGKKNGLDYLFDLYEQCAR
FLDEVQQMSRERGEKCPTKVTNQVFRHAKLKGASYINKPKMRHYVHCYALHCLDKEKSNF
LRKQFKERGENVGAWRQACYYPLVEMARDNGWDIEGVFVRNEKLRIWYVPTKLRQLCHLE
KS--
>fern_FQGQ_scaffold_2001052_Polystichum_acrostichoides
QLKLLEDLFKEYGVRSTTIIKIMEMGFTVSTLVNMMEQEIDDVIKTMMEGYHMELLVGEK
YGLKSAIRAERKRQEEEMPGEDGDDRTREHPFIVTEPGEVARGKKNGLDYLFDLYEQCAR
FLDEVQQMSRERGEKCPTKVTNQVFRHAKLKGASYINKPKMRHYVHCYALHCLDKEKSNL
LRKIFKERGENVGAWRQACYYPLVDMARDNGWDIEGVFVRNEKLRIWYVPTKLRQLCHLE
KS--
>fern_GANB_scaffold_2017026_Cyathea_spinulosa
---SLEDLFRDYGVRASTVAKVMEMGFTVSTLVNMTEEEIEDVIKSMA---EVELLLGER
YGLKSAIRAEKRRQGE--QGEDGDDRTREHPFIVTEPGEVARGKKNGLDYLFDLYEQCAR
FLDEVQQMAKERGEKCPTKVTNQVFRHAKMKGASYINKPKMRHYVHCYALHCLDLEKSNQ
LRKVFKERGENVGAWRQACYYPLVKTARETSRDIEGIFMRNEKLRIWY------------
----
>fern_GANB_scaffold_2069908_Cyathea_spinulosa
QLKLLEDLFKDYGVRTTTIIKVMEMGFTVNTLVNMMEQEIDDVIKTMMEGYHMELLVGEK
YGLKSAIRAEKKRQEEEMPGEDGDDRTREHPFIVTEPGEVARGKKNGLDYLFDLYEQCAR
FLDEVQQISRERGEKCPTKVTNQVFRHAKLKGASYINKPKMRHYVHCYALHCLDKEKSNF
LRKMFKERGENVGAWRQACYYPLVEMARDNGWDIEGVFVRNEKLRIWYVPTKLRQLCHLE
KS--
>fern_GSXD_scaffold_2012608_Myriopteris_eatonii
QLKLLEDLFKDYGVRSTTIIKVMEMGFTVSTLVNMMEQEIDDVIKTMMEGYQMELLVGEK
YGLKSAIRAERKRQEEEMPGEDGDDRTREHPFIVTEPGEVARGKKNGLDYLFDLYEQCAR
FLDEVQQMSRERGEKCPTKVTNQVFRHAKLKGASYINKPKMRHYVHCYALHCLDKEKSNF
LRKQFKERGENVGAWRQACYYPLVDMARDNGWDIEGVFVRNEKLRIWYVPTKLRQLCHLE
KS--
>fern_GYFU_scaffold_2106782_Polypodium_hesperium
QLKLLEELFKEYGVRSTTIIKIMEMGFTVSTLVNMMEQEIDDVIKTMMEGYHMDLLVGEK
YGLKSAIRAEKKRQEEDMPGEDGDDRTREHPFIVTEPGEVARGKKNGLDYLFDLYEQCAR
FLDEVQQMSRERGEKCPTKVTNQVFRHAKLKGASYINKPKMRHYVHCYALHCLDKEKSNL
LRKIFKERGENVGAWRQACYYPLVDMARDNGWDIEGVFVRNEKLRIWYVPTKLRQLCHLE
KS--
>fern_HEGQ_scaffold_2080968_Gymnocarpium_dryopteris
QLKLLEDLFKEYGVRSTTIIKIMEMGFTVSTLVNMMEQEIDDVIKTMMEGYHMELLVGEK
YGLKSAIRAERKRLEEDMPGEDGDDRTREHPFIVTEPGEVARGKKNGLDYLFDLYEQCAR
FLDEVQQMSRERGEKCPTKVTNQVFRHAKLKGASYINKPKMRHYVHCYALHCLDKEKSNL
LRKLFKERGENVGAWRQACYYPLVDMARDNGWDIEGVFVRNEKLRIWYVPTKLRQLCHLE
KS--
>fern_HNDZ_scaffold_2012191_Cystopteris_utahensis
QLKLLEDLFKEYGVRSTTIIKIMEMGFTVSTLVNMMEQEIDDVIKTMMEGYHMELLVGEK
YGLKSAIRAERKRQEEDMPGEDGDDRTREHPFIVTEPGEVARGKKNGLDYLFDLYEQCAR
FLDEVQQMSRERGEKCPTKVTNQVFRHAKLKGASYINKPKMRHYVHCYALHCLDKEKSNL
LRKLFKERGENVGAWRQACYYPLVDMARDNGWDIEGVFVRNEKLRIWYVPTKLRQLCHLE
KS--
>fern_IXLH_scaffold_2024758_Polypodium_hesperium
QLKLLEELFKEYGVRSTTIIKIMEMGFTVSTLVNMMEQEIDDVIKTMMEGYHMDLLVGEK
YGLKSAIRAEKKRQEEDMPGEDGDDRTREHPFIVTEPGEVARGKKNGLDYLFDLYEQCAR
FLDEVQQMSRERGEKCPTKVTNQVFRHAKLKGASYINKPKMRHYVHCYALHCLDKEKSNL
LRKIFKERGENVGAWRQACYYPLVDMARDNGWDIEGVFVRNEKLRIWYVPTKLRQLCHLE
KS--
>fern_JBLI_scaffold_2100752_Danaea_sp.
QLKLLEDLFKEYGVRSTTIIKIMEMGFTVSTLVNMMEQEIDDVIKTMMEGYHMELLVGEK
YGLKSAIRAERKRQEEDMPGEDGDDRTREHPFIVTEPGEVARGKKNGLDYLFDLYEQCAR
FLDEVQQMSRERGEKCPTKVTNQVFRHAKLKGASYINKPKMRHYVHCYALHCLDKEKSNL
LRKIFKERGENVGAWRQACYYPLVDMARDNGWDIEGVFVRNEKLRIWYVPTKLRQLCHLE
KS--
>fern_KIIX_scaffold_2012644_Pilularia_globulifera
QLKLLEDLFKDYGVRVTTIVKFLEMGFTVSTLVNMTEQEIDDVIKTMTEGFQIELLVGEK
YGLKSAIRAEKRRQEEEVPGEDGDDRTREHPFIVTEPGEVARGKKNGLDYLFDLYEQCAR
FLDEVQQISRERGEKCPTKVTNQVFRHAKLKGASYINKPKMRHYVHCYALHCLDKEKSNF
LRKLYKERGENVGAWRQACYYPLVEMA---------------------------------
----
>fern_KJZG_scaffold_2004358_Asplenium_platyneuron
QLKLLEDLFKDYGVRNTTIVKIMEMGFTVNTLVNMMEQEIDDVIKTMMEVYHMELLVGEK
YGLKSAIRAERKRQEDD-PGEDGDDRTREHPFIVTEPGEVARGKKNGLDYLFDLYEQCAR
FLEEVQQMSRERGEKCPTKVTNQVFRHAKLKGASYINKPKMRHYVHCYALHCLDKEKSNL
LRKLFKERGENVGAWRQACYYPLVDMARDNCWDIEGVFVRNEKLRIWYVPTKLRQLCHLE
KS--
>fern_KJZG_scaffold_2004359_Asplenium_platyneuron
QLKLLEDLFKDYGVRNTTIVKIMEMGFTVNTLVNMMEQEIDDVIKTMMEVYHMELLVGEK
YGLKSAIRAERKRQEDD-PGEDGDDRTREHPFIVTEPGEVARGKKNGLDYLFDLYEQCAR
FLEEVQQMSRERGEKCPTKVTNQVFRHAKLKGASYINKPKMRHYVHCYALHCLDKEKSNL
LRKLFKERGENVGAWRQACYYPLVDMARDNCWDIEGVFVRNEKLRIWYVPTKLRQLCHLE
KS--
>fern_LHLE_scaffold_2006270_Cystopteris_fragilis
QLKLLEDLFKEYGVRSTTIIKIMEMGFTVSTLVNMMEQEIDDVIKTMMEGYHMELLVGEK
YGLKSAIRAERKRQEEDMPGEDGDDRTREHPFIVTEPGEVARGKKNGLDYLFDLYEQCAR
FLDEVQQMSRERGEKCPTKVTNQVFRHAKLKGASYINKPKMRHYVHCYALHCLDKEKSNL
LRKLFKERGENVGAWRQACYYPLVDMARDNGWDIEGVFVRNEKLRIWYVPTKLRQLCHLE
KS--
>fern_MEKP_scaffold_2108290_Dipteris_conjugata
QLKSLEDLFKDYGVRLTTIAKVMEMGFTVSTLVNMTEQEIEDVIKTMLEGYHIDLLVGEK
YGFKSAIRAEKKRQDEEMPGEDGDDKPREHPFIVTEPGEVARGKKNGLDYLFDLYEQCAR
FLDEVQQISKERGEKCPTKVTNQVFRHAKLKGASYINKPKMRHYVHCYALHCLDLEKSNH
LRKMFKERGENVGAWRQACYYPLVEMARENGWDIEGVFNRNEKLRIWYVPTKLRQLCHQE
KSK-
>fern_MROH_scaffold_2048633_Thelypteris_acuminata
QLKLLEDLFKEYGVRSTTIIKIMEMGFTVSTLVNMMEQEIDDVIKTMMEGYHMELLVGEK
YGLKSAIRAERKRQEEDMPGEDGDDRTREHPFIVTEPGEVARGKKNGLDYLFDLYEQCAR
FLDEVQQMSRERGEKCPTKVTNQVFRHAKLKGASYINKPKMRHYVHCYALHCLDKEKSNL
LRKLFKERGENVGAWRQACYYPLVDMARDNSWDIEGVFVRNEKLRIWYVPTKLRQLCHLE
KS--
>fern_MTGC_scaffold_2008394_Dennstaedtia
QLKLLEDLFKDYGVRSTTIIKVMEMGFTVSTLVNMMEQEIDDVIKTMMEGYHMDLLVGEK
YGLKSAIRAERKRQEEDMPGEDGDDRTREHPFIVTEPGEVARGKKNGLDYLFDLYEQCAR
FLDEVQQMSRERGEKCPTKVTNQVFRHAKLKGASYINKPKMRHYVHCYALHCLDKEKSNL
LRKLFKERGENVGAWRQACYYPLVDMARDNGWDIEGVFVRNDKLRIWYVPTKLRQLCHLE
KS--
>fern_NOKI_scaffold_2011879_Lindsaea_linearis
QLKLLEDLFKDYGVRSTTIVKVMEMGFTVNTLVNMMEQEIDDVITTMTEGYHMELLVGEK
YGLKSAIRAEKKRQEED-PGEDGDDRTREHPFIVTEPGEVARGKKNGLDYLFDLYEQCAR
FLDEVQQISRERGEKCPTKVTNQVFRHAKLKGASYINKPKMRHYVHCYALHCLDKEKSNL
LRKLFKERGENVGAWRQACYYPLVDMARDNGWDIEGVFVRNEKLRIWYVPTKLRQLCHLE
KS--
>fern_OCZL_scaffold_2008844_Homalosorus_pycnocarpos
QLKLLEDLFKEYGVRSTTIIKIMEMGFTVSTLVNMMEQEIDDVIKTMMEGYHMELLVGEK
YGLKSAIRAERKRQEEDMPGEDGDDRTREHPFIVTEPGEVARGKKNGLDYLFDLYEQCAR
FLDEVQQMSRERGEKCPTKVTNQVFRHAKLKGASYINKPKMRHYVHCYALHCLDKEKSNL
LRKLFKERGENVGAWRQACYYPLVDMARDNGWDIEGVFVRNEKLRIWYVPTKLRQLCHLE
KS--
>fern_ORJE_scaffold_2018095_Cibotium_glaucum
QLKLLEELFKEYGVRTTTVIKIMEMGFTVSTLVNMMEQEIDDVIKTMMEGYHMDLLVGEK
YGLKSAIRAEKKRQEEDMPGEDGDDRTREHPFIVTEPGEVARGKKNGLDYLFDLYEQCAR
FLDEVQQMSRERGEKCPTKVTNQVFRHAKLKGASYINKPKMRHYVHCYALHCLDKEKSNL
LRKIFKDRGENVGAWRQACYYPLVDMARGNGWDIEGVFVRNEKLRIWYVPTKLRQLCHLE
KS--
>fern_PBUU_scaffold_2012780_Lygodium_japonicum
QLKSLEDLFKDYGVRITTIVKILEMGFTVNTLVNMTELEIDDVIKTMIEGFQMELLVGER
YGMKSAIRAERKRQEEELPGEDGDDRTREHPFIVTEPGEVARGKKNGLDYLFDLYEQCAR
FLDEVQQISRERGEKCPTKVTNQVFRHAKLKGASYINKPKMRHYVHCYALHCLDREKSNY
LRKLFKERGENVGAWRQACYYPLVEMARENGWDIEGVFIRNEKLRIWYVPTKLRQLCHLE
KS--
>fern_POPJ_scaffold_2101632_Pteris_vittata
QLKLLEDLFKDYGVRSTTILKVMEMGFTVNTLVNMMEQEIDDVIKTMMDGYHMELLVGEK
YGLKSAIRAERKRQEEEMPGEDGDDRTREHPFIVTEPGEVARGKKNGLDYLFDLYEQCAR
FLDEVQQMARERGEKCPTKVTNQVFRHAKLKGASYINKPKMRHYVHCYALHCLDKEKSNF
LRKQFKERGENVGAWRQACYYPLVEMARDNGWDIEGVFVRNEKLRIWYVPTKLRQLCHLE
KS--
>fern_PSKY_scaffold_2058265_Asplenium_nidus
QLKLLEDLFKDYGLRNTTIIKIMEMGFTVNTLVNMMEQEIDDVIKTMMDGYHMELLVGEK
YGLKSAIRAERKRQEEDMPGEDGDDRTREHPFIVTEPGEVARGKKNGLDYLFDLYEQCAR
FLEEVQQMSRERGEKCPTKVTNQVFRHAKLKGASYINKPKMRHYVHCYALHCLDKEKSNL
LRKLFKERGENVGAWRQACYYPLVDMARDNCWDIEGVFVRNEKLRIWYVPTKLRQLCHLE
KS--
>fern_RFRB_scaffold_2035413_Didymochlaena_truncatula
QLKLLEDLFKEYGVRSTTIIKIMEMGFTVSTLVNMMEQEIDDVIKTMMEGYHMELLVGEK
YGLKSAIRAERKRQEEDMPGEDGDDRTREHPFIVTEPGEVARGKKNGLDYLFDLYEQCAR
FLDEVQQMSRERGEKCPTKVTNQVFRHAKLKGASYINKPKMRHYVHCYALHCLDKEKSNL
LRKIFKERGENVGAWRQACYYPLVDMARDNGWDIEGVFVRNEKLRIWYVPTKLRQLCHLE
KS--
>fern_RICC_scaffold_2065440_Cystopteris_reevesiana
QLKLLEDLFKEYGVRSTTIIKIMEMGFTVSTLVNMMEQEIDDVIKTMMEGYHMELLVGEK
YGLKSAIRAERKRQEEDMPGEDGDDRTREHPFIVTEPGEVARGKKNGLDYLFDLYEQCAR
FLDEVQQMSRERGEKCPTKVTNQVFRHAKLKGASYINKPKMRHYVHCYALHCLDKEKSNL
LRKLFKERGENVGAWRQACYYPLVDMARDNGWDIEGVFVRNEKLRIWYVPTKLRQLCHLE
KS--
>fern_SKYV_scaffold_2001904_Vittaria_lineata
---LLEDLFKDYGVRSTTIMKVMEMGFTVSTLINMMEQEIDDVIKTMIEVYQMELLVGEK
YGLKSAIRAERKRQEDETPGEDGDDRTREHPFIVTEPGEVARGKKNGLDYLFDLYEQCGR
FLDEVQQMSRERGEKCPTKVTNQVFRHAKLKGASYINKPKMRHYVHCYALHCLDKEKSNF
LRKQFKERGENVGAWRQACYYPLVDMARDNGGGIESIFIRNEKLRIWYVPTKLRQLCHLE
RSK-
>fern_UFJN_scaffold_2002777_Diplazium_wichurae
QLKLLEDLFKEYGVRSTTIIKIMEMGFTVSTLVNMMEQEIDDVIKTMMEGYHMELLVGEK
YGLKSAIRAERKRQEEDMPGEDGDDRTREHPFIVTEPGEVARGKKNGLDYLFDLYEQCAR
FLDEVQQMSRERGEKCPTKVTNQVFRHAKLKGASYINKPKMRHYVHCYALHCLDKEKSNL
LRKLFKERGENVGAWRQACYYPLVDMARDNGWDIEGVFVRNEKLRIWYVPTKLRQLCHLE
KS--
>fern_UJTT_scaffold_2010715_Pityrogramma_trifoliata
QLKLLEDLFEDYGVRSTTILKVMEMGFTVNTLVNMMEPEIDDVIKTMVDGYHIELLVGEK
YGLKSAIRAERKRQEEETPGEDGDDRTREHPFIVTEPGEVARGKKNGLDYLFDLYEQCAR
FLDEVQQMARERGEKCPTKVTNQVFRHAKLKGASYINKPKMRHYVHCYALHCLDKEKSNC
LRKQFKERGENVGAWRQACYYPLVEMARDNGWDIEGVFVRNEKLRIWYVPTKLRQLCHLE
KS--
>fern_UOMY_scaffold_2080212_Osmunda_sp.
ESKGLEDLFKDFGLRPTTVAVMDQMGFTARTLINMTDVELEYLIKTLVETYHLDLLVGER
FGIKSAVRAQKRILDEEMPGEDGEERPREHPFVVTESGEPARGKKNGLDYLFDLYEQAGK
FLEEVQQISREKGEKCPTKVTNQVFRYAKHKGAGHINKPKMRQYVHCYALHCLDVNQSDG
LRRVCKERGENVGSWCQACYIPLISMARENAWDIEGLFNRHDKLRIWYVPKKLIQLCHQE
RAK-
>fern_UOMY_scaffold_2080585_Osmunda_sp.
QMKSLEDLFKDYGVRLTTIAKVMELGFTVNTLVNMTEQEIDDVIKTMLEGYRIELLVGEK
YGLKSAIRAEKKRQEEEMPGEDGDDRPREHPFIVTEPGEVARGKKNGLDYLFDLYEQCAR
FLDEVQQISKERGEKCPTKVTNQVFRHAKLKGASYINKPKMRHYVHCYALHCLDLEKSNH
LRKLFKERGENVGAWRQACYYPLVDMARENGWDIEGVFNRNEKLRIWYVPTKLRQLCHQE
KSK-
>fern_URCP_scaffold_2006394_Athyrium_filix_femina
QLKLLEDLFKEYGVRSTTIIKIMEMGFTVSTLVNMMEQEIDDVIKTMMEGYHMELLVGEK
YGLKSAIRAERKRQEEDMPGEDGDDRTREHPFIVTEPGEVARGKKNGLDYLFDLYEQCAR
FLDEVQQMSRERGEKCPTKVTNQVFRHAKLKGASYINKPKMRHYVHCYALHCLDKEKSNL
LRKLFKERGENVGAWRQACYYPLVDMARDNGWDIEGVFVRNEKLRIWYVPTKLRQLCHLE
KS--
>fern_UWOD_scaffold_2025982_Plagiogyria_japonica
QLKLLEDLFKDYGVRTATIIKVMEMGFTVSTLVNMMEQEIDDVIKTMTEGYHMELLVGEK
YGLKSGIRAEKKRQEEEMPGEDGDDRTREHPFIVTEPGEVARGKKNGLDYLFDLYEQCAR
FLDEVQQMSRERGEKCPTKVTNQVFRHAKLKGASYINKPKMRHYVHCYALHCLDKEKSNF
LRKLFKERGENVGAWRQACYYPLVDMARDNGWDIEGVFVRNEKLRIWYVPTKLRQLCHVE
KS--
>fern_VIBO_scaffold_2005768_Osmunda_javanica
QMKSLEDLFKDYGVRLTTIAKVMELGFTVNTLVNMTEQEIDDVIKTMLEGYRIELLVGEK
YGLKSAIRAEKKRQEEDMPGEDGDDRPREHPFIVTEPGEVARGKKNGLDYLFDLYEQCAR
FLDEVQQISKERGEKCPTKVTNQVFRHAKLKGASYINKPKMRHYVHCYALHCLDLEKSNH
LRKLFKERGENVGAWRQACYYPLVDMARENGWDIEGVFNRNEKLRIWYVPTKLRQLCHQE
KSK-
>fern_VIBO_scaffold_2009658_Osmunda_javanica
ESKGLEDLFKDFGLRPTTVAVMEQMGFTARTLINMTDVELEYLIKTLIETYHLDLLVGER
FGIKSAVRAQKRILDEEMPGEDGEERPREHPFVVTESGEPARGKKNGLDYLFDLYEQAGK
FLEEVQQISREKGEKCPTKVTNQVFRYAKHKGAGHINKPKMRQYVHCYALHCLDVNQSDG
LRRVCKERGENVGSWCQACYIPLISMARENAWDIEGLFNRHDKLRIWYVPKKLIQLCHQE
RAK-
>fern_VITX_scaffold_2098665_Blechnum_spicant
QLKLLEDLFKEYGVRSTTIIKIMEMGFTVSTLVNMMEQEIDDVIKTMMEGYHMELLVGEK
YGLKSAIRAERKRQEEDMPGEDGDDRTREHPFIVTEPGEVARGKKNGLDYLFDLYEQCAR
FLDEVQQMSRERGEKCPTKVTNQVFRHAKLKGASYINKPKMRHYVHCYALHCLDKEKSNL
LRKLFKERGENVGAWRQACYYPLVDMARDNGWDIEGVFVRNEKLRIWYVPTKLRQLCHLE
KS--
>fern_WCLG_scaffold_2004512_Adiantum_aleuticum
QLKLLEDLFKDYGVRSTTIIKVMEMGFTVSTLVNMMEQEIDDVIKTMMEGYQMELLVGEK
YGLKSAIRAERKRQEEEMPGEDGDDRTREHPFIVTEPGEVARGKKNGLDYLFDLYEQCAR
FLDEVQQMSRERGEKCPTKVTNQVFRHAKLKGASYINKPKMRHYVHCYALHCLDKEKSNF
LRKQFKERGENVGAWRQACYYPLVDMARDNGWDIEGVFVRNEKLRIWYVPTKLRQLCHLE
KS--
>fern_WGTU_scaffold_2004633_Leucostegia_immersa
QLKLLEDLFKEYGVRSTTIIKIMEMGFTVSTLVNMMEQEIDDVIKTMMEGYHMELLVGEK
YGLKSAIRAERKRQEEEMPGEDGDDRTREHPFIVTEPGEVARGKKNGLDYLFDLYEQCAR
FLDEVQQMSRERGEKCPTKVTNQVFRHAKLKGASYINKPKMRHYVHCYALHCLDKEKSNL
LRKIFKERGENVGAWRQACYYPLVDMARDNGWDIEGVFVRNDKLRIWYVPTKLRQLCHLE
KS--
>fern_WQML_scaffold_2068699_Cryptogramma_acrostichoides
QLKLLEDLFKDYGVRSTTIIKVMEMGFTVSTLVNMMEQEIDDVIKTMLEGYHMELLVGEK
YGLKSAIRAERKRQEEEMPGEDGDDRTREHPFIVTEPGEVARGKKNGLDYLFDLYEQCAR
FLDEVQQMSRERGEKCPTKVTNQVFRHAKLKGASYINKPKMRHYVHCYALHCLDREKSNF
LRKQFKERGENVGAWRQACYYPLVDMARDNGWDIEGVFVRNEKLRIWYVPTKLRQLCHLE
KS--
>fern_XDDT_scaffold_2004989_Argyrochosma_nivea
QLKLLEDLFKDYGVRSTTIIKVMEMGFTVSTLVNMMEQEIDDVIKTMMEGYQMELLVGEK
YGLKSAIRAERKRQEEEMPGEDGDDRTREHPFIVTEPGEVARGKKNGLDYLFDLYEQCAR
FLDEVQQMSRERGEKCPTKVTNQVFRHAKLKGASYINKPKMRHYVHCYALHCLDKEKSNF
LRKQFKERGENVGAWRQACYYPLVDMARDNGWDIEGVFVRNEKLRIWYVPTKLRQLCHLE
KS--
>fern_XXHP_scaffold_2011092_Cystopteris_fragilis
QLKLLEDLFKEYGVRSTTIIKIMEMGFTVSTLVNMMEQEIDDVIKTMMEGYHMELLVGEK
YGLKSAIRAERKRQEEDMPGEDGDDRTREHPFIVTEPGEVARGKKNGLDYLFDLYEQCAR
FLDEVQQMSRERGEKCPTKVTNQVFRHAKLKGASYINKPKMRHYVHCYALHCLDKEKSNL
LRKLFKERGENVGAWRQACYYPLVDMARDNGWDIEGVFVRNEKLRIWYVPTKLRQLCHLE
KS--
>fern_YCKE_scaffold_2064612_Notholaena_montieliae
QLKLLEDLFKDYGVRSTTIIKVMEMGFTVSTLVNMMEQEIDDVIKTMIEGYQMELLVGER
YGLKSAIRAERKRQEEEMPGEDGDDRTREHPFIVTEPGEVARGKKNGLDYLFDLYEQCAR
FLDEVQQMSRERGEKCPTKVTNQVFRHAKLKGASYINKPKMRHYVHCYALHCLDKEKSNF
LRKQFKERGENVGAWRQACYYPLVDMARDNGWDIEGVFVRNEKLRIWYVPTKLRQLCHLE
K---
>fern_YIXP_scaffold_2001882_Lindsaea_microphylla
QLKLLEDLFKDYGVRSTTIVKVIEMGFTVNTLVNMMEQEIDDVITTMTEGYHMELLVGEK
YGLKSAIRAEKKRQEED-------------------------------------------
----------ARGEKCPTKVTNQVFRHAKVKGASYINKPKMRHYVHCYALHCLDKEKSNL
LRKLFKERGENVGAWRQACYYPLVDMARDNGWDIEGVFVRNEKLRIWYVPTKLRQLCHLE
KS--
>fern_YIXP_scaffold_2001883_Lindsaea_microphylla
QLKLLEDLFKDYGVRSTTIVKVIEMGFTVNTLVNMMEQEIDDVITTMTEGYHMELLVGEK
YGLKSAIRAEKKRQEED-PGEDGDDRTREHPFIVTEPGEVARGKKNGLDYLFDLYEQCAR
FLDEVQQISRERGEKCPTKVTNQVFRHAKVKGASYINKPKMRHYVHCYALHCLDKEKSNL
LRKLFKERGENVGAWRQACYYPLVDMARDNGWDIEGVFVRNEKLRIWYVPTKLRQLCHLE
KS--
>fern_YJJY_scaffold_2006838_Woodsia_scopulina
QLKLLEDLFKEYGVRSTTIIKIMEMGFTVSTLVNMMEQEIDDVIKTMMEGYHMELLVGEK
YGLKSAIRAERKRQEEDMPGEDGDDRTREHPFIVTEPGEVARGKKNGLDYLFDLYEQCAR
FLDEVQQMSRERGEKCPTKVTNQVFRHAKLKGASYINKPKMRHYVHCYALHCLDKEKSNL
LRKLFKERGENVGAWRQACYYPLVDMARDNGWDIEGVFVRNEKLRIWYVPTKLRQLCHLE
KS--
>fern_YLJA_scaffold_2015001_Polypodium_amorphum
QLKLLEELFKEYGVRSTTIIKIMEMGFTVSTLVNMMEQEIDDVIKTMMEGYHMDLLVGEK
YGLKSAIRAEKKRQEEDMPGEDGDDRTREHPFIVTEPGEVARGKKNGLDYLFDLYEQCAR
FLDEVQQMSRERGEKCPTKVTNQVFRHAKLKGASYINKPKMRHYVHCYALHCLDKEKSNL
LRKIFKERGENVGAWRQACYYPLVDMARDNGWDIEGVFVRNEKLRIWYVPTKLRQLCHLE
KS--
>fern_YQEC_scaffold_2010420_Woodsia_ilvensis
QLKLLEDLFKEYGVRSTTIIKIMEMGFTVSTLVNMMEQEIDDVIKTMMEGYHMELLVGEK
YGLKSAIRAERKRQEEDMPGEDGDDRTREHPFIVTEPGEVARGKKNGLDYLFDLYEQCAR
FLDEVQQMSRERGEKCPTKVTNQVFRHAKLKGASYINKPKMRHYVHCYALHCLDKEKSNL
LRKLFKERGENVGAWRQACYYPLVDMARDNGWDIEGVFVRNEKLRIWYVPTKLRQLCHLE
KS--
>fern_ZQYU_scaffold_2008635_Polypodium_plectolens
QLKLLEELFKEYGVRSTTIIKIMEMGFTVSTLVNMMEQEIDDVIKTMMEGYHMDLLVGEK
YGLKSAIRAEKKRQEEDMPGEDGDDRTREHPFIVTEPGEVARGKKNGLDYLFDLYEQCAR
FLDEVQQMSRERGEKCPTKVTNQVFRHAKLKGASYINKPKMRHYVHCYALHCLDKEKSNL
LRKIFKERGENVGAWRQACYYPLVDMARDNGWDIEGVFVRNEKLRIWYVPTKLRQLCHLE
KS--
>fern_ZXJO_scaffold_2016630_Hemionitis_arifolia
QLKLLEDLFKDYGVRSTTIIKVMELGFTVSTLVNMMEQEIDDVIKTMMEGYQMELLVGEK
YGLKSAIRAERKRQEEEMPGEDGDDRTREHPFIVTEPGEVARGKKNGLDYLFDLYEQCAR
FLDEVQQMSRERGEKCPTKVTNQVFRHAKLKGASYINKPKMRHYVHCYALHCLDKEKSNF
LRKQFKERGENVGAWRQACYYPLVDMARDNGWDIEGVFVRNEKLRIWYVPTKLRQLCHLE
KS--
>green_alage_DRGY_scaffold_2003051_Chaetosphaeridium_globosum
--KPVDDLFRQYGLRDVTMQAIVNMGFTTGTLCNMTEDELDQLVKTLADAYSLEMLPGEK
FGIKAAVRAEKRAMEEDE-DEEEEERPREHPFVVTENGEQARGKKNGLDYLFNLYEEAAK
LLGEVQQQAQQNGDKVPQKVTNQVFRHAKAKGMGYINKPKMRQYVHCYALHCIDPETSDN
LRRKCKESGENVGQWCQECYAPLLLILRQNNFDVERLFYEHEKLRIWY------------
----
>green_alage_FPCO_scaffold_2028225_Interfilum_paradoxum
--KIMNDLLKDYGVREHTISRMEAEGFNLNTLLSMNDEEVEQAIKLMITECGINFLVGER
FGVKMACRSGRKWLEEKRKGEGDEATSRGPAFQVTAQGEDGHGKKQGLDYLFQLYEEAGR
ILEEIRVQETAKGKKPSPKVNNLVYRYAKQRGMGFINKPKMRQYLHCYALHCLDPGTSNA
IRMACRDKSKTLQAWAECCYEPLLQMARVRGYNLESLFQQSPHLAIWNVPKQLEKMCEEE
KD--
>green_alage_FQLP_scaffold_2033468_Klebsormidium_subtile
--RVMNDLLKDYGVREHTISRMEEEGFNLNTLLSMNDEEVAEAIKMMISECGINFLVGER
FGVKMACRSGRKWLEEKRKGEGDEATSRGPAFQVTAFGEEGHGKKQGLDYLFELYGEAGR
ILEDIRAQERATGKKPSAKVNNLVYRYAKQRGMGFINKPKMRQYLHCYALHCLDVGTSNA
IRMTCRDRNKTLQAWAECCYEPLLQMARVRGYNLESLFQLSPALAIWNVPKQLEKLCEEE
KD--
>green_alage_HKZW_scaffold_2006881_Mesotaenium_caldariorum
----LAEMFSANNLQQSTLQALKDMGFTVTTLVNLTEDEIDFVVRAVQEAQQIELPLGEQ
LGIKAGIRAEKKLLEEC----EHYERPREHPFQVTERGEQPRGRRNGLDHLFSLYVEAGQ
LLAELQESRARSGGKWPTKVNNEVFRYAKSKGMCHINKPKMRQYVHCYALHCLDPERSDS
LRREFKFPSENVGLWSEACYGPLLELARKNEWDIETMFETNDALRIWYIPKKLVEFANL-
----
>green_alage_JOJQ_scaffold_2040967_Cylindrocystis_cushleckae
-ATTLEELFRDNRLRSATLQMLNQMGFSVGTLVNLTEAEVDYVVRTIRETQHVDLPLGEQ
LGIKAGIRAERRYLED--EEPDG--RPREHPFQVTERGEEARGKRNGLDHLFELYEEAGQ
LLVELQQTCSQTGAKWPTKVNNQVFRYAKAKGMGHINKPKMRQYVHCYALHCLDVVRSDD
LRREFKFKSENVGTWSDACYAPLVQMSRDNNWDVDSLFENNEKLRIWYVPKKLVELVNTE
KT--
>green_alage_MFZO_scaffold_2025724_Zygnemopsis_sp.
-ATTLEELFRENRLRPATLQVLNQMGFAVGTLVHLTESEIDFVVRAIRETHHIDLPLGEQ
LGIKAGIRAERRFLEEY---EEQDSRPREHPFQVTERGEEARGKRNGLDHLFALYEEAGQ
LLGELQQTCSQTGAKWPTKVNNQVFRYAKAKGMGHINKPKMRQYVHCYALHCLDMAQSDD
LRRQFKFKSENVGTWSDACYAPLVQMARSNGWDVDGLFENNDKLRIWYVPKKLIELVSIE
K---
>green_alage_MWXT_scaffold_2013594_Chara_vulgaris
--KNLDELFKEYGLRAATVMTMMQMGFTVNTLVNMTENELDYVIKTMIENSNVELLVGER
FGIKAACRAERRWLDEQA---EGDDRPRQHPFVVTDRGEAAKGKKHGLDYLFSLYDEAGK
LLAEVQQISMERGEKFPSKVTNQVFRHAKYKGMGYINKPKMRQYVHCYALHCLDMCQSDA
LRKLCKERGENVGAWCNACYTPLIMMARESGWDIEGIFNRHEKLRIWYVPKKLVQMCSLE
R---
>green_alage_NBYP_scaffold_2007097_Mesotaenium_kramstei
----LEELFRENRLRPATLQVLNQMGFAVGTLVNLTESEIDFVVRAIRETHHVDLPLGEQ
LGIKAGIRAERRFLEE--EEHDG--RPREHPFQVTERGEEARGKRNGLDHLFALYEEAGQ
LLLELQQTCSQTGAKWPTKVNNQVFRYAKAKGMGHINKPKMRQYVHCYALHCLDMLRSDD
LRREFKFKSENVGTWSDACYAPLVQMARNNGWDVDSLFEGNEKLRIWYVPKKLIELVSIE
KA--
>green_alage_QPDY_scaffold_2029457_Coleochaete_irregularis
QFKTLDTLFHNYGLRHSTLETMNQMGFTVSTLCNMTEQEIDLMIKTMVEQLSMDLLQGEK
FGIKAAIRAERRQLEEAM----ADERPREHPFVVTEHGEQARGKKNGLDYLFQLYEEAAK
LLNEIQAISMEKGEKVPTKVTNQVFRHAKMKGMGFINKPKMRQYVHCYALHCIDPVQSNT
LRRICKERGENVGQWCQECYGPLVAIVRESGWDLEGIFNSNDKLRIWYIPKKLVQQVNAE
RI--
>green_alage_VQBJ_scaffold_2011958_Coleochaete_scutata
QYKNLDTLFHNYGLRPDTLAVMNQMGFTVSTLCNMTEQEIDIMVKMMVENLNMDLLQGEK
FGIKAAIRSERRQLEEAM----GEERPREHPFVVTEPGEAARGKKNGLDYLFQLYEESAK
LLIEIQQLSLEKGEKVPTKVTNQVFRHAKQRGMGFINKPKMRQYVHCYALHCIAPAESNK
L----KERGENVGQWCQECYGPLVSIVRDHGWDLEAIFNSHEKLRIWYIPKKLVQQVNAE
R---
>hornwort_DXOU_scaffold_2037709_Nothoceros_aenigmaticus
EAKTLDELFRDYGVRPSTLETVAQMGFTVGTMINMTDDELDSLIKTMIENYRVDLLVGEK
FGIKSAVRAERRLLDE--PGEEGDDRPREHPFVVTEPGELARGKKNGLDYLFNLYEQAGK
FLEEVQHIAREKGEKCPTKVTNQVFRHAKVQGAGYINKPKMRQYVHCYALHCLASDKSDE
LRRCCKERGENVGAWCQACYLPLIKMAKEKSWDIEGLFNSHDKLKIWYVPKKLIQLCHQE
KS--
>hornwort_FAJB_scaffold_2007099_Paraphymatoceros_hallii
EAKTLDELFRDYGVRPSTLETMAQMGFTVGTMINMTDEELDSLIKTLIENYRVDLLVGEK
YGIKSAVRAERRILDE--PGEEGDDRPREHPFVVTEPGELARGKKNGLDYLFDLYEQAGK
FLEEVQHLAREKGEKCPTKVTNQVFRHAKVQGAGYINKPKMRQYVHCYALHCLASDKSDE
LRRCCKERGENVGAWCQACYSPLIKMAKEKSWDIEGLFNSHEKLKIWYVPKKLIQLCHQE
K---
>hornwort_RXRQ_scaffold_2138762_Phaeoceros_carolinianus
EAKTLDELFRDYGVRPSTLETMAQMGFTVGTMINMTDEELDSLIKTLVENYRVDLLVGEK
YGIKSAVRAERRVLDE--PGEEGDDRPREHPFVVTEPGELAKGKKNGLDYLFNLYEQAGK
FLEEVQHLAREKGEKCPTKVTNQVFRHAKVQGAGYINKPKMRQYVHCYALHCLASDKSDE
LRRCCKERGENVGAWCQACYSPLIKMAKEKSWDIEGLFNSHEKLKIWYVPKKLIQLCHQE
K---
>hornwort_RXRQ_scaffold_2138889_Phaeoceros_carolinianus
EAKTLDELFRDYGVRPTTLEAMGQMGFTVGTIINMTDDELDSLIKTIIESYRLDLLVGER
FGIKSAVRAERRFLDE--PGEDGDDRPREHPFVVTEPGELARGKKNGLDYLFNLYEQAGK
YLEEVQLIAREKGEKCPTKVTNQVFRHAKLQGAGYINKPKMRQYVHCYALHCLASAESDE
LRRSSKERGENVGAWCQACYQPLVKMAREKAWDIEGLFNSHEKLRIWYVPKKLIQLCHAE
----
>hornwort_TCBC_scaffold_2003247_Megaceros_vincentianus
EAKTLDELFRDYGVRPSTLETVAQMGFTVGTMINMTDEELDSLIKTMTENYRVDLLVGEK
FGIKSAVRAERRLLDE--PGEEGDDRPREHPFVVTEPGELARGKKNGLDYLFNLYEQAGK
FLEEVQHIAREKGEKCPTKVTNQVFRHAKVQGAGYINKPKMRQYVHCYALHCLASDKSDE
LRRCCKERGENVGAWCQACYLPLIKMAKEKSWDIEGLFNSHDKLKIWYVPKKLIQLCHQE
KS--
>hornwort_UCRN_scaffold_2002746_Megaceros_tosanus
-AKTLDDLFRDYGVRPSTLETVAQMGFTVGTMINMTDEELDSLIKTMTENYRVDLLVGEK
FGIKSAVRAERRVLDE--PGEEGDDRPREHPFVVTEPGELARGKKNGLDYLFNLYEQAGK
FLEEVQHIAREKGEKCPTKVTNQVFRHAKVQGAGYINKPKMRQYVHCYALHCLASDKSDE
LRRCCKERGENVGAWCQACYLPLIKMAKEKSWDIEGLFNSHEKLKIWYVPKKLIQLCHQE
KSK-
>hornwort_WCZB_scaffold_2005202_Phaeoceros_carolinianus
EAKTLDELFRDYGVRPSTLETMAQMGFTVGTMINMTDEELDSLIKTLVENYRVDLLVGEK
YGIKSAVRAERRVLDE--PGEEGDDRPREHPFVVTEPGELARGKKNGLDYLFNLYEQAGK
FLEEVQHLAREKGEKCPTKVTNQVFRHAKVQGAGYINKPKMRQYVHCYALHCLASDKSDE
LRRCCKERGENVGAWCQACYSPLIKMAKEKSWDIEGLFNSHEKLKIWYVPKKLIQLCHQE
KSK-
>liverwort_BNCU_scaffold_2011832_Radula_lindenbergia
EARTLEDLFHGYGVRMATLAKMTEMGFTVSTLVNMTEGELDDVIHTIAELLQMELLVGER
YGVKSAIRAEKRHLDEDVHGEDGEDRPREHPFIVTEPGEAARGKKNGLDYLFDLYEQCGK
FLEQVQQLAREKGEKCPTKVTNQVFRHAKHTGAGYINKPKMRHYVHCYALHCLDVDQSNG
MRKLYKERGENVGAWRMACYPPLVAMARDNGWDIEGLFNRNDRLRIWYVPTKLRQLCHVD
K---
>liverwort_CHJJ_scaffold_2019360_Lejeuneaceae_sp.
EMRTLEDLFLGYGIRIATLAKMTEMGFTVSTLVNMTEAELDDVIQTISDILQMELLVGER
YGIKSAIRAEKKHLHEELHGEDGEDRPREHPFIVTEPGEAARGKKNGLDYLFDLYEQCGN
FLEQVQHLARDKGEKCPTKVTNQVFRHAKHTGAGYINKPKMRHYVHCYALHCLDIDQSNA
LRKLYKERGENVGAWRMACYYPLVTMARDNNWDIEGLFNRNDKLRIWYVPTKLRQLCHIE
K---
>liverwort_HERT_scaffold_2008698_Sphaerocarpos_texanus
EVRTLEDLFHGYGVRIATLAKMTEMGFTVSTLVNMTEAELDDVIQTISDILQMELLVGER
YGIKSAVRAEKKHLEEELHGEDGEDRPREHPFIVTEPGEAARGKKNGLDYLFDLYEQCGK
FLEQVQQLAREKGEKCPTKVTNQVFRHAKHTGAGYINKPKMRHYVHCYALHCLDIDQSNA
LRKLYKERGENVGAWRGACYYPLVAMARDNGWDIEGLFNRNEKLRIWYVPTKLRQLCHVE
K---
>liverwort_HMHL_scaffold_2011462_Marchantia_paleacea
EVRTLEDLFHGYGVRIATLAKMTEMGFTVSTLVNMTEAELDDVIQTISDILQMELLVGER
YGIKSAVRAEKKHLEEELHGEDGEDRPREHPFIVTEPGEAARGKKNGLDYLFDLYEQCGK
FLEQVQQLAREKGEKCPTKVTNQVFRHAKHTGAGYINKPKMRHYVHCYALHCLDIDQSNA
LRKLYKERGENVGAWRGACYYPLVAMARDNNWDIEGLFNRNEKLRIWYVPTKLRQLCHVE
KV--
>liverwort_HPXA_scaffold_2019097_Ptilidium_pulcherrimum
EVRTLEDLFHGYGVRIATLSKMTEMGFTVSTLVNMTEAELDDVIQTISDILQLELLVGER
YGIKSAVRAGKKHLDEEMHGEDGEDRPREHPFIVTEPGEAARGKKNGLDYLFDLYEQCGK
FLEQVQLLAREKGEKCPTKVTNQVFRHAKHTGAGYINKPKMRHYVHCYALHCLDIDQSNA
LRKLYRERGENVGAWRMACYYPLVAMARDNGWDIEGLFNRNDKLRIWYVPTKLRQLCHIE
K---
>liverwort_IHWO_scaffold_2067484_Marchantia_paleacea
EVRTLEDLFHGYGVRIATLAKMTEMGFTVSTLVNMTEAELDDVIQTISDILQMELLVGER
YGIKSAVRAEKKHLEEELHGEDGEDRPREHPFIVTEPGEAARGKKNGLDYLFDLYEQCGK
FLEQVQQLAREKGEKCPTKVTNQVFRHAKHTGAGYINKPKMRHYVHCYALHCLDIDQSNA
LRKLYKERGENVGAWRGACYYPLVAMARDNNWDIEGLFNRNEKLRIWYVPTKLRQLCHVE
K---
>liverwort_ILBQ_scaffold_2046452_Conocephalum_conicum
EVRTLEDLFQGYGVRIATLAKMTEMGFTVSTLVNMTEAELDDVIQTISNILQVELLVGER
YGIKSAVRAEKKHLEEELHGEDGEDRPREHPFIVTEPGEAARGKKNGLDYLFDLYEQCGK
FLEQVQQLAREKGEKCPTKVTNQVFRHAKHTGAGYINKPKMRHYVHCYALHCLDIDQSNA
LRKLYKERGENVGAWRGACYYPLVAMARDNGWDIEGLFNRNEKLRIWYVPTKLRQLCHVE
K---
>liverwort_IRBN_scaffold_2162905_Scapania_nemorosa
EVRTLEDLFQGYGVRIATLAKMTEMGFTVSTLVNMTEAELDDIIQTISDILQMDLLVGER
YGIKSAVRAEKRYLDEELHGEDGEDRPREHPFIVTEPGEAARGKKNGLDYLFDLYEQCSK
FLEQVQQLAREKGEKCPTKVTNQVFRHAKHTGAGYINKPKMRHYVHCYALHCLDIDQSNA
LRKLYKERGENVGAWRMACYYPLVSMARDNGWDIEGLFNRNDKLRIWYVPTKLRQLCHIE
K---
>liverwort_JHFI_scaffold_2112706_Pellia_neesiana
EVRTLEDLFHSYGVRIATLAKMTEMGFTVSTLVNMTEGELDDVIQTISEILQMELLVGER
YGIKAAVRAEKKQVEEEVHGEDGEDRPREHPFIVTEPGEAARGKKNGLDYLFDLYEQCGK
FLEQVQELAREKGEKCPTKVTNQVFRHAKHTGAGYINKPKMRHYVHCYALHCLDVDQSHG
LRKLYKEKGENVGAWRVACYGPLVEMARENGWDIEGLFNRNDKLRIWYVPTKLRQLCHNE
K---
>liverwort_JPYU_scaffold_2007824_Marchantia_polymorpha
EVRTLEDLFHGYGVRIATLAKMTEMGFTVSTLVNMTEAELDDVIQTISDILQMELLVGER
YGIKSAVRAEKKHLEEELHGEDGEDRPREHPFIVTEPGEAARGKKNGLDYLFDLYEQCGK
FLEQVQQLAREKGEKCPTKVTNQVFRHAKHTGAGYINKPKMRHYVHCYALHCLDIDQSNA
LRKLYKERGENVGAWRGACYYPLVAMARDNNWDIEGLFNRNEKLRIWYVPTKLRQLCHVE
K---
>liverwort_KRUQ_scaffold_2113356_Porella_navicularis
EVRTLEDLFHGYGVRIATLAKMTEMGFTVSTLVNMTEAELDDVIQTISDILQMELLVGER
YGVKSAVRAEKKHLDEELHGEDGEDRPREHPFIVTEPGEAARGKKNGLDYLFDLYEQCGK
FLEQVQQLAREKGEKCPTKVTNQVFRHAKHTGAGYINKPKMRHYVHCYALHCLDIDQSNA
LRKLYKERGENVGAWRMACYYPLVAMARDNGWDIEGLFNRNDKLRIWYVPTKLRQLCHAE
K---
>liverwort_LGOW_scaffold_2012188_Schistochila_sp.
EVRTLEDLFHGYGVRIATLAKMTEMGFTVSTLVNMTEAELDDIIQTISEILQMELLVGER
YGIKSAVRAEKRHLDEEVHGEDGEDRPREHPFIVTEPGEAARGKKNGLDYLFDLYEQCGK
FLEQVQQLAREKGEKCPTKVTNQVFRHAKHTGAGYINKPKMRHYVHCYALHCLDIDQSNA
LRKLCKERGENVGAWRGACYRPLVSMASDNGWDIEGLFNRNEKLRIWYVPTRLRQLCHIE
K---
>liverwort_NRWZ_scaffold_2010741_Metzgeria_crassipilis
ETKTLEDLFHEYGVRIATLTKMIEMGFTVSTLVNMTEAELDDVIQTISDILQMDLLVGER
YGIKSAVRAEKKRHEDDLHGEDGEDRPREHPFIVTEPGETARGKKNGLDYLFDLYEQCGR
FLEQVQQIAREKGEKCPTKVTNQVFRHAKHTGAGYINKPKMRHYVHCYALHCLDIDQSNA
LRKLYKEKGENVGSWRVACNMPLVAMARDNGWDIEGLFNRNDKLRIWYVPTQLRQRCHSE
----
>liverwort_NWQC_scaffold_2154268_Plagiochila_asplenioides
ESRRLKELFKDFGVQPSTVAVMGQMGFTLSTLINMKDEEVDFVIKSMIEEYHLDLLMGEQ
FGIKAAIRAKRRLLEEETVGEDGEERPREHPFIVTEPGEPAKGKKNGLDYLFDLYEQCGK
FLEEVQHMAKEKGEKCPSKVTNEVFRHAKLTGAGYINKPKMRDYVHCYALHCLDVETSNT
LRKEYKERGENVGAWCQACYFPLVTLARQNEWDIDDLFNRNDKLRIWYVPTKLRQMCHIE
RM--
>liverwort_NWQC_scaffold_2159736_Plagiochila_asplenioides
EVRTLEDLFQGYGVRIATLARMTEMGFTVSTLVNMTEAELDDVIQTISDILQMELLVGER
YGIKSAVRAEKKHLDETLHGEDGEDRPREHPFIVTEPGEAARGKKNGLDYLFDLYEQCGK
FLEQVQQLAKEKGEKCPTKVTNQVFRHAKHTGAGYINKPKMRHYVHCYALHCLDIDQSNA
LRKLYKERGENVGAWRQACYYPLVSMARDNGWDIEGLFNRNDKLRIWYVPTKLRQLCHIE
----
>liverwort_PIUF_scaffold_2088762_Pellia_cf._Epiphylla
EVRTLEDLFHSYGVRIATLAKMTEMGFTVSTLVNMTEGELDDVIQTISEILQMELLVGER
YGIKAAVRAEKKQVEEEVHGEDGEDRPREHPFIVTEPGEAARGKKNGLDYLFDLYEQCGK
FLEQVQELAREKGEKCPTKVTNQVFRHAKHTGAGYINKPKMRHYVHCYALHCLDVDQSHG
LRKLYKEKGENVGAWRVACYGPLVEMARENGWDIEGLFNRNDKLRIWYVPTKLRQLCHNE
K---
>liverwort_TGKW_scaffold_2009493_Frullania
-----------------------EMGFTVSTLVNMTEAELDDVIQTISDILQMELLVGER
YGIKSAIRAENKHLHEELHGEDGEDRPREHPFIVTEPGEAARGKKNGLDYLFDLYEQCGK
FLEQVQHLARDKGEKCPTKVTNQVFRHAKHTGAGYINKPKMRHYVHCYALHCLDIDQSNA
LRKLYKERGENVGAWRMACYYPLVTMARDNNWDIEGLFNRNDKLRIWYVPTKLRQLCHIE
K---
>liverwort_TXVB_scaffold_2004936_Lunularia_cruciata
EVRTLEDLFQGYGVRIATLAKMTEMGFTVSTLVNMTEAELDDVIQTISDILQMELLVGER
YGIKSAVRAEKKHLEEELHGEDGEDRPREHPFIVTEPGEAARGKKNGLDYLFDLYEQCGK
FLEQVQQLAREKGEKCPTKVTNQVFRHAKHTGAGYINKPKMRHYVHCYALHCLDLDQSNA
LRKLYKERGENVGAWRGACYYPLVAMARDNGWDIEGLFNRNEKLRIWYVPTKLRQLCHVE
K---
>liverwort_TXVB_scaffold_2004937_Lunularia_cruciata
EVRTLEDLFQGYGVRIATLAKMTEMGFTVSTLVNMTEAELDDVIQTISDILQMELLVGER
YGIKSAVRAEKKHLEEELHGEDGEDRPREHPFIVTEPGEAARGKKNGLDYLFDLYEQCGK
FLEQVQQLAREKGEKCPTKVTNQVFRHAKHTGAGYINKPKMRHYVHCYALHCLDLDQSNA
LRKLYKERGENVGAWRGACYYPLVAMARDNGWDIEGLFNRNEKLRIWYVPTKLRQLCHVE
KV--
>liverwort_UUHD_scaffold_2015324_Porella_pinnata
EVRTLEDLFHGYGVRIATLAKMTEMGFTVSTLVNMTEAELDDVIQTISDILQVELLVGER
YGIKSAVRAEKKHLDEELHGEDGEDRPREHPFIVTEPGEAARGKKNGLDYLFDLYEQCGK
FLEQVQQLAREKGEKCPTKVTNQVFRHAKHTGAGYINKPKMRHYVHCYALHCLDIDQSNA
LRKLYKERGENVGAWRAACYYPLVSMARDNGWDIEGLFNRNDKLRIWYVPTKLRQLCHTE
K---
>liverwort_WJLO_scaffold_2037505_Riccia_berychiana
EVRTLEDLFQGYGVRIATLAKMTEMGFTVSTLVNMTEAELDDVIQTISDILQVELLVGER
YGIKSAVRAEKKHLEEELHGEDGEDRPREHPFIVTEPGEAARGKKNGLDYLFDLYEQCGK
FLEQVQQIAREKGEKCPTKVTNQVFRHAKHTGAGYINKPKMRHYVHCYALHCLDIDQSNA
LRKLYKERGENVGAWRGACYYPLVAMARDNGWDIEGLFNRNEKLRIWYVPTKLRQLCHVE
K---
>liverwort_WZYK_scaffold_2091002_Bazzania_trilobata
EVRTLEDLFQGYGVRIATLAKMTEMGFTVSTLVNMTEAELDDIIQTISDILQMELLVGER
YGIKSAVRAEKRHLDEELHGEDGEDRPREHPFIVTEPGEAARGKKNGLDYLFDLYEQCGK
FLEQVQQLAREKGEKCPTKVTNQVFRHAKHTGAGYINKPKMRHYVHCYALHCLDIDQSNA
LRKLYKERGENVGAWRMACYYPLVSMARESGWDIEGLFNRNDKLRIWYVPTKLRQLCHVE
K---
>liverwort_YBQN_scaffold_2009786_Odontoschisma_prostratum
EVRTLEDLFQGYGVRIATLAKMTEMGFTVSTLVNMTEAELDDIIQTISEILQMELLVGER
YGIKSAVRAEKRHLDEE-HGEDGEDRPREHPFIVTEPGEAARGKKNGLDYLFDLYEQCGK
FLEQVQQLAREKGEKCPTKVTNQVFRHAKHTGAGYINKPKMRHYVHCYALHCLDIDQSNA
LRKLYKERGENVGAWRMACYYPLVSMARDNGWDIEGLFNRNDKLRIWYVPTKLRQLCHIE
K---
>liverwort_YFGP_scaffold_2107390_Pallavicinia_lyellii
EARTLEDLFHGYGVRIATLAQMTEMGFTVSTLVNMTESELDDVIQTISDILQMELLVGER
YGIKSAIRAERRHLEEDMHGEDGEDRPREHPFIVTEPGETARGKKNGLDYLFDLYEQCGK
FLEQVQQIAREKGEKCPTKVTNQVFRHAKHTGAGYINKPKMRHYVHCYALHCLDTDQSNA
LRKLYKERGENVGNWRNSCYYPLVAMARENGWDIEGLFNRSDKLRIWYVPTKLRQLCHIE
K---
>lycophyte_ABIJ_scaffold_2002800_Selaginella_lepidophylla
EPKTLDELFKDYGVRVTTLAKMAEMGFTVQTLVNMTDQELEDVIKTMLEGYHVELLVGEK
YGIKAAIRAERKHLEDDLDGEDGEDRPREHPFIVTEPGELARGKKNGLDYLFDLYEQCGK
YLDEVQQQCKERGEKCPVLVTNQVFRHAKHRGASYINKPKMRHYVHCYALHCLDLEQSNR
LRKVFKDRGENVGAWRQACYYPLVEMARSFNWDIEGVFSRNEKLRIWYVPTRLRQLCHLE
KSK-
>lycophyte_JKAA_scaffold_2180155_Selaginella_wallacei
-ARALDELFRDYGVRLSTLSKMTELGFTVQTLVNMTDQEVDDVIKALLESYHVELLVGEK
YGIKAAIRAERKHLEDELEGEDGEDRPREHPFIVTEPGELARGKKNGLDYLFDLYEQCGR
YLEEVQQQCKERGEKCPTKVTNQVFRHAKHRGASYINKPKMRHYVHCYALHCLDLEQSNH
LRKLFKDRGENVGAWRQACYYPLVEMARAFNWDIEGVFSRNERLRIWYVPTKLRQLCHVE
KSKE
>lycophyte_KJYC_scaffold_2010376_Selaginella_willdenowii
EAKTLDELFKDYGVRMTTLAKMAEMGFTVQTLVNMTDEELEDVIKTMLEVYRVELLVGEK
YGIKSAIRAERKHLDDEADGEDGEDRPREHPFIVTEPGELARGKKNGLDYLFDLYEQCGK
YLEEVQQQCKERGEKCPTKVTNQVFRHAKHRGASYINKPKMRHYVHCYALHCLDLEQSNH
LRKVFKDRGENVGAWRQACYYPLVEMARNLNWDIEGVFNRNEKLRIWYVPTRLRQLCH--
----
>lycophyte_KUXM_scaffold_2003043_Selaginella_selaginoides
-ARCLEELFRDYGVRVTTLTKMTEMGFTVQTLLNMTDEEVDDMIKTLAEICHVELLVGEK
YGIKAAIRSERKYIGEED---EEEDRPREHPFIVTEPGEVARGKKNGLDYLFDLYEQCGK
FLEEVQDICKERGDKCPTKVTNQVFRHAKNRGASYINKPKMRHYVHCYALHCLDEEESNE
LRKGCKRRGENVGVWRQACYIPLVEMAREENWDLEGVFNRNEKLRIWYVPTKLRQLCHLE
KSK-
>lycophyte_LGDQ_scaffold_2001826_Selaginella_apoda
EPKTLDELFKDYGVRVTTLAKMAEMGFTVQTLVNMTDQELEDVIKTMVDVYHVELLVGEK
YGIKAAIRAERKHLVDDLDGEDGEDRPREHPFIVTEPGELARGKKNGLDYLFDLYEQCGK
YLDEVQQQCKERGEKCPTKVTNQVFRHAKHRGASYINKPKMRHYVHCYALHCLDLEQSNR
LRKVFKDRGENVGAWRQACYYPLVDMARS--------FNNQAE-----------------
----
>lycophyte_PKOX_scaffold_2013584_Isoetes_tegetiformans
EAKCLEELFRDYGIRVSTLAKMTELGFTVSTLLNMTEQELEDIINAMVETYRIDLLVGER
YGIKAAIRAERRLINEEA-GDDGEDRPREHPFIVTEPGELARGKKNGLDYLFDLYEQCGR
FLEEVQHICRERGEKCPTKVTNQVFRHAKHTGASYINKPKMRHYVHCYALHCLDTNHSNH
LRKLFKDRGENVGAWRQACYYPLVELARANNWDIEGVFNRNDKLRIWYVPTRLRQLCHIE
KSK-
>lycophyte_PYHZ_scaffold_2011032_Isoetes_sp.
NLQSLEDLFKDYGVRLCTIAKVAELGFTVSTLINMTDSEIEELMKVMRDSCHIELLVGEK
YGIKTAIRTQKKHLEDEA-GDDGEDRQREHPFIVTEPGELARGKKNGLDYLFHLYEQCGR
FLEEVQQICKERGEKYPTKVTNQVFRHAKHVGASYINKPKMRHYVHCYALHCLSVEHSNH
LRKLFKNRGESVGAWRQACYYPLVEMARENHWDIEGVFNRNDRLRIWYVPTRLRQLCHIE
KG--
>lycophyte_PYHZ_scaffold_2012095_Isoetes_sp.
EAKCLEELFRDYGIRVSTLAKMTELGFTVSTLLNMTEQELEDIINAMVETYRIDLLVGER
YGIKAAIRAERRLINEEA-GDDGEDRPREHPFIVTEPGELARGKKNGLDYLFDLYEQCGR
FLEEVQHICRERGEKCPTKVTNQVFRHAKHTGASYINKPKMRHYVHCYALHCLDTNHSNH
LRKLFKDRGENVGAWRQACYYPLVELARANNWDIEGVFNRNDKLRIWYVPTRLRQLCHIE
KSK-
>lycophyte_ZFGK_scaffold_2008343_Selaginella_kraussiana
ESKTLDELFKDYGVRMSTLSKMTELGFTVQTLVNMTDQELEDVIKTMLESYHVELLVGEK
YGIKSAIRAERKLIDDELDGEDGEDRPREHPFIVTEPGELARGKKNGLDYLFDLYEQCGK
YLEEVQQQCKERGEKCPTKVTNQVFRHAKHRGASYINKPKMRHYVHCYALHCLDLEQSNH
LRKLFKDRGENVGAWRQACYFPLVEMARSFNWDIEGVFSRNEKLRIWYVPTRLRQLCHLE
KSK-
>lycophyte_ZYCD_scaffold_2007849_Selaginella_acanthonota
-ARTLDDLFRDYGVRLSTLSKMTELGFTVQTLVNMTDQEVDDVVKALLESYHVELLVGEK
YGIKAAIRAEKKHLEDELEGEDGEDRPREHPFIVTEPGELARGKKNGLDYLFDLYEQCGR
YLEEVQQQCKERGEKCPTKVTNQVFRHAKHRGASYINKPKMRHYVHCYALHCLDLEQSNH
LRKLFKDRGENVGAWRQACYYPLVEMARAFNWDIEGVFSRNERLRIWYVPTKLRQLCHIE
KSKE
>lycophyte_ZZOL_scaffold_2009623_Selaginella_stauntoniana
DAKTLDELFKDYGVRITTLAKMAEMGFTVQTLVNMTDQELEDVIKTMLEGYHVELLVGEK
YGIKSAIRAERKHLEDDLDGEDGEDRPREHPFIVTEPGELARGKKNGLDYLFDLYEQCGR
YLDEVQQQCKERGEKCRWKVTNQVFRHAKHRGASYINKPKMRHYVHCYALHCLDLEQSNH
LRKVFKDRGENVGAWRQACYYPLVEMARNLNWDIEGVFSRNDKLRIWYVPTRLRQLCHLE
KSKE
>moss_ABCD_scaffold_2077835_Niphotrichum_elongatum
ESRRLKELFKDFGVQPSTVAVMGQMGFTLSTLINMKDEEVDFVIKSMIEEYHLDLLMGEQ
FGIKAAIRAKRRLLEEETVGEDGEERPREHPFIVTEPGEPAKGKKNGLDYLFDLYEQCGK
FLEEVQHIAKEKGEKCPSKVTNEVFRHAKLTGAGYINKPKMRDYVHCYALHCLDVETSNT
LRKEFKERGENVGAWCQACYFPLVTLARQNEWDIDDLFNRNDKLRIWYVPTKLRQLCHIE
RMKH
>moss_AWOI_scaffold_2013342_Diphyscium_foliosum
ESRRLKELFKDFGVQPATVAVMGQMGFTLSTLINMKDEEVDFVIKSMIEEYHLDLLMGEQ
FGIKAAVRAKRRLLEEETVGEDGEERPREHPFIVTEPGEPAKGKKNGLDYLFDLYEQCGK
FLEEVQHIAKEKGEKCPSKVTNEVFRHAKLTGAGYINKPKMRDYVHCYALHCLDVDTSNS
LRKEYKERGENVGAWCQACYFPLVALARQNEWDIDDLFNRNEKLRIWYVPTKLRQLCHIE
RIKH
>moss_BGXB_scaffold_2007709_Plagiomnium_insigne
ESRRLKELFKDFGVQPSTVAVMGQMGFTLSTLINMKDEEVDFVIKSMIEEYHLDLLMGEQ
FGIKAAVRAKRRLLEEETVGEDGEERPREHPFIVTEPGEPAKGKKNGLDYLFDLYEQCGK
FLEEVQHIAKDKGEKCPSKVTNEVFRHAKLTGAGYINKPKMRDYVHCYALHCLDVETSNT
LRKEYKERGENVGAWCQACYFPLVALARQNEWDIDDLFNRNDKLRIWYVPTKLRQLCHIE
RMKH
>moss_BPSG_scaffold_2020492_Scouleria_aquatica
ESRRLKELFKDFGVQPSTVAVMGQMGFTLSTLINMKDEEVDFVIKSMIEEYHLDLLMGEQ
FGIKAAVRAKRRLLEEETVGEDGEERPREHPFIVTEPGEPAKGKKNGLDYLFDLYEQCGK
FLEEVQHIAKDKGEKCPSKVTNEVFRHAKLTGAGYINKPKMRDYVHCYALHCLDVETSNT
LRKEYKERGENVGAWCQACYFPLVSLARQNEWDIDDLFNRNDKLRIWYVPTKLRQLCHIE
RMKH
>moss_CMEQ_scaffold_2012817_Orthotrichum_lyellii
ESRRLKELFKDFGVQPSTVAVMGQMGFTLSTLINMKDEEVDFVIKSMIEEYHLDLLMGEQ
FGIKAAVRAKRRLLEEETVGEDGEERPREHPFIVTEPGEPAKGKKNGLDYLFDLYEQCGK
FLEEVQHIAKDKGEKCPSKVTNEVFRHAKLTGAGYINKPKMRDYVHCYALHCLDVETSNT
LRKEYKERGENVGAWCQACYFPLVTLARQNEWDIDDLFNRNDKLRIWYVPTKLRQLCHIE
RMKH
>moss_DHWX_scaffold_2004352_Fontinalis_antipyretica
ESRRLKELFKDFGVQPSTVAVMGQMGFTLSTLINMKDEEVDFVIKSMIEEYHLDLLMGEQ
FGIKAAVRAKRRSLEEETVGEDGEDRPREHPFIVTEPGEPAKGKKNGLDYLFDLYEQCGK
FLEEVQHIAKDKGEKCPSKVTNEVFRHAKLTGAGYINKPKMRDYVHCYALHCLDMETSNT
LRKEYKERGENVGAWCQACYFPLVTLARQNEWDIDELFNRNDKLRIWYVPTKLRQLCHIE
RMKH
>moss_EEMJ_scaffold_2039005_Thuidium_delicatulum
ESRRLKELFKDFGVQPSTVAVMGQMGFTLSTLINMKDEEVDFVIKSMIEEYHLDLLMGEQ
FGIKAAVRAKRRLLEEETVGEDGEERPREHPFIVTEPGEPAKGKKNGLDYLFDLYEQCGK
FLEEVQHIAKDKGEKCPSKVTNEVFRHAKLTGAGYINKPKMRDYVHCYALHCLDIEASNT
LRKEFKERGENVGAWCQACYFPLVTLARQNEWDIDELFNRNDKLRIWYVPTKLRQLCHIE
RMKH
>moss_FFPD_scaffold_2057740_Ceratodon_purpureus
ESRRLKELFKDFGVQPSTVAVMGQMGFTLSTLVNMKDEEVDFLIKSMIEEYHLDLLMGEQ
FGIKAAIRAKRRVLEEETVGEDGEERPREHPFIVTEPGEPAKGKKNGLDYLFDLYEQCGK
FLEEVQHIAKEKGEKCPSKVTNEVFRHAKLTGAGYINKPKMRDYVHCYALHCLDVDMSNN
LRKEFKERGENVGAWCQACYFPLVQLARSNEWDIDDLFNRNDKLRIWYVPTKLRQLCHIE
RMKH
>moss_GOWD_scaffold_2014295_Sphagnum_lescurii
ENRRLKELFKEFGVQPATLALMGQMGFTVSTLMNMKDDEVDFIIKSMIEEYHLELLVGEQ
FGIKAAVRAKRRALDEEMVGEDGQERPREHPFIVTEPGEPAKGKKNGLDYLFHLYEQCGK
FLEEVQQIAKEKGEKCPTKVTNEVFRHAKLTGAGYINKPKMRDYVHCYALHCLDMEQSNA
LRKVYKERGENVGQWCQACYYPLVSLARGNEWDIDDLFNRNEKLRIWYVPTKLRQLCHLE
RIKH
>moss_GOWD_scaffold_2014296_Sphagnum_lescurii
ENRRLKELFKEFGVQPATLAVMAQMGFTVSTLMNMKDDEVDFVIKSMIEEYHLELLVGEQ
FGIKAGVRAKRRALDEEMFGEDGEERPREHPFIVTEPGEPAKGKKNGLDYLFDLYEQCGK
FLEEVQQIAKEKGEKCPTKVTNEVFRHAKLTGAGYINKPKMRDYVHCYALHCLDMEQSNA
LRKVYKERGENVGQWCQACYYPLVLLARGNGWDIDDLFNRNEKLRIWYVPAKLRHLCHME
RIKH
>moss_GRKU_scaffold_2021636_Syntrichia_princeps
ESRRLKELFKDFGVQPSTVAVMGQMGFTLSTLINMKDEEVDFVIKSMIEEYHLDLLMGEQ
FGIKAAIRAKRRALEEETVGEDGEERPREHPFIVTEPGEPAKGKKNGLDYLFDLYEQCGK
FLEDVQHIAKEKGEKCPSKVTNEVFRHAKLTGAGYINKPKMRDYVHCYALHCLDLETSNT
LRKEYKERGENVGAWCQACYYPLVQLARQNEWDIDDLFNRNDKLRIWYVPTKLRQLCHIE
RMKH
>moss_HRWG_scaffold_2013447_Buxbaumia_aphylla
ESRRLKELFKDFGVQPATVAVMGQMGFTLSTLINMKDEEVDFVIKSMIEEFHLDLLMGEQ
FGIKAAVRAKRRLLEEETVGEDGEERPREHPFIVTEPGEPAKGKKNGLDYLFDLYEQCGK
FLEEVQHIAKEKGEKCPSKVTNEVFRHAKLTGAGYINKPKMRDYVHCYALHCLDVEQSNN
LRKAYKERGENVGAWCQACYYPLVSLARENEWDIDDLFNRNEKLRIWYVPTKLRQLCHIE
RIK-
>moss_HVBQ_scaffold_2001076_Tetraphis_pellucida
ESRRLKELFKDFGVQPPTLAVMGQMGFTLSTLINMKDEEVDFLIKSMIEEYHLDLLMGEQ
FGIKAAIRAKRRLLDEE-VGEDGDVWPREHPFIVTEPGEPAKGKKNGLDYLFDLYVQCGK
FLEEVQQMAKEKGEKCPTKVTNEVFRHAKLTGAGYINKPKMRDYVHCYALHCLNVEQSNA
LRKLYKERGENVGAWCQACYYPLVSLARENDWDIDDLFNRNEKLRIWYVPTKLRQLCHIE
RIKH
>moss_HVBQ_scaffold_2132113_Tetraphis_pellucida
EAKTLEDLFKNYGVRLQTIARMCDMGFTVNTLIRMTEQELDDVIAMMVENYQVELLVGER
YGIKSAVRAERKALDDETSGEDGEDRPREHPFIVSEPGDIVRGKKNGLDYLFDLYEQCGK
FLEQCQQLSKEKGEKCPMKVTNQVFRHAKHTGAGYINKPKMRHYVHCYALHCLDIDQSNS
LRKLYKERGENVGAWRQACYWPLVVMARANGWDIEGLFNGNEKLRIWYVPTKLRQLCHVE
RT--
>moss_IGUH_scaffold_2166574_Schwetschkeopsis_fabronia
ESRRLKELFKDFGVQPSTVAVMGQMGFTLSTLINMKDEEVDFVIKSMIEEYHLDLLMGEQ
FGIKAAVRAKRRLLEEETVGEDGEERPREHPFIVTEPGEPAKGKKNGLDYLFDLYEQCGK
FLEEVQHIAKDKGEKCPSKVTNEVFRHAKLTGAGYINKPKMRDYVHCYALHCLDVETSNT
LRKEYKERGENVGAWCQACYFPLVTLARQNEWDIDELFNRNDKLRIWYVPTKLRQLCHIE
RMKH
>moss_JADL_scaffold_2004825_Rhynchostegium_serrulatum
ESRRLKELFKDFGVQPSTVAVMGQMGFTLSTLINMKDEEVDFVIKSMIEEYHLDLLMGEQ
FGIKAAVRAKRRLLEEETVGEDGEERPREHPFIVTEPGEPAKGKKNGLDYLFDLYEQCGK
FLEEVQHIAKDKGEKCPSKVTNEVFRHAKLTGAGYINKPKMRDYVHCYALHCLDVETSNT
LRKEYKERGENVGAWCQACYFPLVTLARQNEWDIDELFNRNDKLRIWYVPTKLRQLCHIE
RMKH
>moss_JMXW_scaffold_2042389_Bryum_argenteum
ESRRLKELFKDFGVQPSTVAVMGQMGFTVSTLINMKDEEVDFVIKSMIEEYHLDLLMGEQ
FGIKAAVRAKRRSLEEETVGEDGEERPREHPFIVTEPGEPAKGKKNGLDYLFDLYEQCGK
FLEEVQHIAKEKGEKCPSKVTNEVFRHAKLTGAGYINKPKMRDYVHCYALHCLDVETSNN
LRKEYKERGENVGAWCQACYYPLVTLARQNEWDIDDLFNRNDKLRIWYVPTKLRQMCHIE
RIK-
>moss_KEFD_scaffold_2012060_Encalypta_streptocarpa
ESRRLKELFKDFGVQPSTVAVMGQMGFTLSTLINMKDEEVDFVIKSIIEEYHLDLLMGEQ
FGIKAAVRAKRRLVEEETVGEDGEERPREHPFIVTEPGEPAKGKKNGLDYLFDLYEQCGK
FLEEVQHIAKDKGEKCPSKVTNEVFRHAKLTGAGYINKPKMRDYVHCYALHCLDVETSNT
LRKEYKERGENVGAWCQACYFPLVSLARQNEWDIDDLFNRNDKLRIWYVPTKLRQLCHIE
RMKH
>moss_LNSF_scaffold_2005947_Hypnum_subimponens
ESRRLKELFKDFGVQPSTVAVMGQMGFTLSTLINMKDEEVDFVIKSMIEEYHLDLLMGEQ
FGIKAAVRAKRRLLEEETVGEDGEERPREHPFIVTEPGEPAKGKKNGLDYLFDLYEQCGK
FLEEVQHIAKDKGEKCPSKVTNEVFRHAKLTGAGYINKPKMRDYVHCYALHCLDVETSNN
LRKEFKERGENVGAWCQACYFPLVTLARQNEWDIDELFNRNDKLRIWYVPTKLRQLCHIE
RMKH
>moss_MIRS_scaffold_2012195_Climacium_dendroides
ESRRLKELFKDFGVQPSTVAVMGQMGFTLSTLINMKDEEVDFVIKSMIEEYHLDLLMGEQ
FGIKAAVRAKRRLLEEETVGEDGEERPREHPFIVTEPGEPAKGKKNGLDYLFDLYEQCGK
FLEEVQHIAKDKGEKCPSKVTNEVFRHAKLTGAGYINKPKMRDYVHCYALHCLDVETSNT
LRKEYKERGENVGAWCQACYFPLVTLARQNEWDIDELFNRNDKLRIWYVPTKLRQLCHIE
RMKH
>moss_NGTD_scaffold_2099617_Dicranum_scoparium
ESRRLKELFKDFGVQPSTVAVMGQMGFTLSTLINMKDEEVDFVIKSMIEEYHLDLLMGEQ
FGIKAAIRARRRLQEEE-VGEDGEERPREHPFIVTEPGEPAKGKKNGLDYLFDLYEQCGK
FLEEVQIIAKEKGEKCPSKVTNEVFRHAKLTGAGYINKPKMRDYVHCYALHCLDVETSNT
LRKEYKERGENVGAWCQACYFPLVTLARQNEWDIDDLFNRNDKLRIWYVPTKLRQLCHIE
RMKH
>moss_ORKS_scaffold_2005949_Philonotis_fontana
ESRRLKELFKDFGVQQSTVAVMGQMGFTLSTLINMKDEEVDFVIKSMIEEYHLDLLMGEQ
FGIKAAVRAKRRLLEEETVGEDGEERPREHPFIVTEPGEPAKGKKNGLDYLFDLYEQCGK
FLEEVQHIAKDKGEKCPSKVTNEVFRHAKLTGAGYINKPKMRDYVHCYALHCLDVETSNT
LRKEYKERGENVGAWCQACYFPLVTLARQNEWDIDDLFNRNDKLRIWYVPTKLRQLCHIE
RIKH
>moss_QKQO_scaffold_2049001_Pseudotaxiphyllum_elegans
ESRRLKELFKDFGVQPSTVAVMGQMGFTLSTLINMKDEEVDFVIKSMIEEYHLDLLMGEQ
FGIKAAVRAKRRFLEEETVGEDGEERPREHPFIVTEPGEPAKGKKNGLDYLFDLYEQCGK
FLEEVQHIAKDKGEKCPSKVTNEVFRHAKLTGAGYINKPKMRDYVHCYALHCLDVETSNT
LRKEYKERGENVGAWCQACYFPLVTLARQNEWEIDELFNRNDKLRIWYVPTKLRQLCHIE
RMKH
>moss_QMWB_scaffold_2000866_Anomodon_attenuatus
ESRRLKELFKDFGVQPSTVAVMGQMGFTLSTLINMKDEEVDFVIKSMIEEYHLDLLMGEQ
FGIKAAVRAKRRLLEEETVGEDGEERPREHPFIVTEPGEPAKGKKNGLDYLFDLYEQCGK
FLEEVQHIAKDKGEKCPSKVTNEVFRHAKLTGAGYINKPKMRDYVHCYALHCLDVETSNT
LRKEYKERGENVGAWCQACYFPLVTLARQNEWDIDELFNRNDKLRIWYVPTKLRQLCHIE
RMKH
>moss_RCBT_scaffold_2019592_Sphagnum_palustre
ENRRLKELFKEFGVQPATLAVMAQMGFTVSTLMNMKDDEVDFVIKSMIEEYHLELLVGEQ
FGIKAGVRAKRRALDEEMFGEDGEERPREHPFIVTEPGEPAKGKKNGLDYLFDLYEQCGK
FLEEVQQIAKEKGEKCPTKVTNEVFRHAKLTGAGYINKPKMRDYVHCYALHCLDMEQSNA
LRKVYKERGENVGQWCQACYYPLVLLARGNGWDIDDLFNRNEKLRIWYVPAKLRHLCHME
RIKH
>moss_RDOO_scaffold_2019756_Racomitrium_varium
ESRRLKELFKDFGVQPSTVAVMGQMGFTLSTLINMKDEEVDFVIKSMIEEYHLDLLMGEQ
FGIKAAIRAKRRLLEEETVGEDGEERPREHPFIVTEPGEPAKGKKNGLDYLFDLYEQCGK
FLEEVQHIAKEKGEKCPSKVTNEVFRHAKLTGAGYINKPKMRDYVHCYALHCLDVETSNT
LRKEYKERGENVGAWCQACYFPLVTLARQNEWDIDDLFNRNDKLRIWYVPTKLRQLCHIE
RMKH
>moss_RGKI_scaffold_2063284_Leucobryum_glaucum
ESRRLKELFKDFGVQPSTVAVMGQMGFTLSTLINMKDEEVDFVIKSMIEEYHLDLLMGEQ
FGIKAAIRAKRRLLEEETVGEDGEERPREHPFIVTEPGEPAKGKKNGLDYLFDLYEQCGK
FLEEVQHIAKEKGEKCPSKVTNEVFRHAKLTGAGYINKPKMRDYVHCYALHCLDVETSNT
LRKEYKERGENVGAWCQACYFPLVTLARQNEWDIDDLFNRNDKLRIWYVPTKLRQLCHIE
RMKH
>moss_SKQD_scaffold_2077424_Takakia_lepidozioides
ENRRLKELFKDFGVQPATLAVIAQMGFTVNTLINMKDDEVDFVIKSMIDEYHLELLVGEQ
FGIKSAVRAKRRVMDEEMVGEDGEERPREHPFVVTEPGELAKGKKNGLDYLFDLYEQCGK
FLEEVQQMAKEKGEKCPTKVTNEVFRHAKLTGAGYINKPKMRDYVHCYALHCLDMEQSNM
LRKAFKERGENVGAWCQACYYPLVALARNNDWDIDDLFNKNEKLQIWYVPTRLRQLCHIE
RIKH
>moss_SKQD_scaffold_2078302_Takakia_lepidozioides
EVKSLEDLFKNYGVRLQSIAKMSDMGFTVNTLIRMTEQEVDHVIQTMVENFQVELLFGER
YGIKSAVRAEKKALDDESLGEDGEDRPREHPFIVTEPGEVARGKKNGLDYLFDLYEQCGK
FLEECQQISKEKGEKCPMKVTNQVFRHAKHTGAGYINKPKMRHYVHCYALHCLDMEQSNA
LRKLYKERGENVGAWRQACYWPLVNMARANGWDIEGLFNRNEKLRIWYVPTKLRQLCHVE
R---
>moss_SZYG_scaffold_2001081_Polytrichum_commune
EVKTLEDFFKNYGVRLQTIARMCDMGFTVNTLIRMTEQELDDVIATMVDNYHVELLFGEK
YGIKSAVRAEKKALDDEALGEDGEERPREHPFIVSEPGDIVRGKKNGLDYLFDLYEQCGK
FLEQCQQLCKEKGEKCPMKVTNQVFRHAKHTGAGYINKPKMRHYVHCYALHCLDLDQSNS
LRKSSKERGENVGAWRQACYWPLVNMARNNGWDIEGLFNRNEKLRIWYVPTKLRQLCHLE
RT--
>moss_TMAJ_scaffold_2182703_Neckera_douglasii
ESRRLKELFKDFGVQPSTVAVMGQMGFTLSTLINMKDEEVDFVIKSMIEEYHLDLLMGEQ
FGIKAAVRAKRRLLEEETVGEDGEERPREHPFIVTEPGEPAKGKKNGLDYLFDLYEQCGK
FLEEVQHIAKDKGEKCPSKVTNEVFRHAKLTGAGYINKPKMRDYVHCYALHCLDVETSNT
LRKEYKERGENVGAWCQACYFPLVTLARQNEWDIDELFNRNDKLRIWYVPTKLRQLCHIE
RMKH
>moss_UHLI_scaffold_2000576_Sphagnum_recurvatum
ETRTLEDLFDNYGVRHQTLAKISDMGFTVNTLIRMTEQELDDVIQTMVENFHIELLFGER
YGLKAAVRAEKKAIEDEALGEDGEDRPREHPFIVSEPGDIVRGKKNGLDYLFDLYEQCGK
FLEQCQQISKEKGEKCPMKVTNQVFRYAKYTGAGYINKPKMRHYVHCYALHCLDTEQSNA
IRKVYKERGENVGAWRQACYLPLVSMARANGWDIEGLFNRNERLRIWYVPTKLRQLCHAE
R---
>moss_UHLI_scaffold_2012529_Sphagnum_recurvatum
ENRRLKELFKEFGVQPATLAVMAQMGFTVSTLMNMKDDEVDFVIKSMIEEYHLELLVGEQ
FGIKAGVRAKRRALDEEM-GENGEERPREHPFIVTEPGEPAKGKKNGLDYLFDLYEQCGK
FLEEVQQIAKEKGEKCPTKVTNEVFRHAKLTGAGYINKPKMRDYVHCYALHCLDMEQSNA
LRKVYKERGENVGQWCQACYYPLVLLARGNGWDIDDLFNRNEKLRIWYVPAKLRHLCHME
RIKH
>moss_UHLI_scaffold_2012530_Sphagnum_recurvatum
ENRRLKELFKEFGVQPATLALMGQMGFTVSTLMNMKDDEVDFIIKSMIEEYHLELLVGEQ
FGIKAAVRSKRRALDEEMVGEDGQERPREHPFIVTEPGEPAKGKKNGLDYLFDLYEQCGK
FLEEVQQIAKEKGEKCPTKVTNEVFRHAKLTGAGYINKPKMRDYVHCYALHCLDMEQSNA
LRKVYKERGENVGQWCQACYYPLVSLARGNEWDIDDLFNRNEKLRIWYVPTKLRQLCHIE
RIKH
>moss_VBMM_scaffold_2052094_Anomodon_rostratus
ESRRLKELFKDFGVQPSTVAVMGQMGFTLSTLINMKDEEVDFVIKSMIEEYHLDLLMGEQ
FGIKAAVRAKRRLLEEETVGEDGEERPREHPFIVTEPGEPAKGKKNGLDYLFDLYEQCGK
FLEEVQHIAKDKGEKCPSKVTNEVFRHAKLTGAGYINKPKMRDYVHCYALHCLDVEVSNA
LRKEYKERGENVGAWCQACYFPLVTLARQNEWDIDELFNRNDKLRIWYVPTKLRQLCHIE
RMKH
>moss_VMXJ_scaffold_2009840_Leucobryum_albidum
ESRRLKELFKDFGVQPSTVAVMGQMGFTLSTLINMKDEEVDFVIKSMIEEYHLDLLMGEQ
FGIKAAIRAKRRLLEEETVGEDGEERPREHPFIVTEPGEPAKGKKNGLDYLFDLYEQCGK
FLEEVQHIAKEKGEKCPSKVTNEVFRHAKLTGAGYINKPKMRDYVHCYALHCLDVETSNT
LRKEYKERGENVGAWCQACYFPLVTLARQNEWDIDDLFNRNDKLRIWYVPTKLRQLCHIE
RMKH
>moss_WNGH_scaffold_2007073_Aulacomnium_heterostichum
ETRRLKELFKDFGVQPSTVAVMGQMGFTLSTLINLKDEEVDFVIKSMLEEYHLDLLMGEQ
FGIKAALRAKRRLLEEETVGEDGEERPREHPFIVTEPGEPAKGKKNGLDYLFDLYEQCGK
FLEEVQHIAKDKGEKCPSKVTNEVFRHAKLTGAGYINKPKMRDYVHCYALHCLDVETSNT
LRKEYKERGENVGAWCQACYFPLVTLARQNEWDIDDLFNRNDKLRIWYVPTKLRQLCHIE
RMKH
>moss_WOGB_scaffold_2013178_Andreaea_rupestris
ESRKLKELFKDFGVLPATLAIMAQMGFTVSTLINMKDDEVDYVIKSMIEEYHLDLLMGEQ
FGIKAAVRAKRRLLDEEMVGEDGEERPREHPFIVTEPGEPAKGKKNGLDYLFDLYEQCGK
FLEEVQQIAKEKGEKCPTKVTNEVFRHAKLTGAGYINKPKMRDYVHCYALHCLDLEQSNA
LRKMYKERGENVGAWCQACYYPLVSLARENEWDIDDLFNRNEKLRIWYVPTKLRQLCHIE
RIKH
>moss_WOGB_scaffold_2094387_Andreaea_rupestris
EAKTLEDLFKNYGVRLQTIARMCDMGFTVNTLIRMTEQELDDVIATMVENYQVELLFGER
YGIKSAVRAEKKSLDDEALGEDGEDRPREHPFIVSEPGDIVRGKKNGLDYLFDLYEQCGK
FLEQCQQISKEKGEKCPMKVTNQVFRHAKHTGAGYINKPKMRHYVHCYALHCLDIDQSNN
LRKLFKERGENVGAWRQACYWPLVNMARNNGWDIEGLFNRTEKLRIWYVPTKLRQLCHVE
RT--
>moss_XWHK_scaffold_2049258_Funaria
ESRRLKELFKDFGVQPSTVAVMGQMGFTVSTLINMKDEEVDFVIKSMIEEYHLDLLMGEQ
FGIKAAVRAKRRSLEEETVGEDGEERPREHPFIVTEPGEPAKGKKNGLDYLFDLYEQCGK
FLEEVQHMAKDKGEKCPSKVTNEVFRHAKLTGAGYINKPKMRDYVHCYALHCLDVETSNN
LRKEYKERGENVGAWCQACYYPLVTLARQNEWDIDDLFNRNDKLRIWYVPTKLRQMCHIE
RIK-
>moss_YEPO_scaffold_2001979_cf._Physcomicromitrium_sp.
ESRRLKELFKDFGVQPSTVAVMGQMGFTLSTLINMKDEEVDFVIKSMIEEYHLDLLM-EQ
FGIKAAVRAKRRLVEEEMVGEDGEERPREHPFIVTEPGEPAKGKKNGLDYLFDLYEQCGK
FLEEVQHIAKEKGEKCPSKVTNEVFRHAKLTGAGYINKPKMRDYVHCYALHCLDVETSNN
LRKEYKERGENVGAWCQACYFPLVILARQNEWDIDDLFNRNDKLRIWYVPTKLRQLCHIE
RMKH
>moss_YWNF_scaffold_2001938_Hedwigia_ciliata
ESRRLKELFKDFGVQQSTVAVMGQMGFTLSTLINMKDEEVDFVIKSMIDEYHLDLLMGEQ
FGIKAAVRAKRRLLEEETVGEDGEERPREHPFIVTEPGEPAKGKKNGLDYLFDLYEQCGK
FLEEVQHIAKDKGEKCPSKVTNEVFRHAKLTGAGYINKPKMRDYVHCYALHCLDLETSNT
LRKEYKERGENVGAWCQACYFPLVALARQNEWDIDDLFNRNDKLRIWYVPTKLRQLCHIE
RMKH
>moss_ZACW_scaffold_2099023_Leucodon_sciuroides
ESRRLKELFKDFGVQPSTVAVMGQMGFTLSTLINMKDEEVDFVIKSMIEEYHLDLLMGEQ
FGIKAAVRAKRRLLEEETVGEDGEERPREHPFIVTEPGEPAKGKKNGLDYLFDLYEQCGK
FLEEVQHIAKDKGEKCPSKVTNEVFRHAKLTGAGYINKPKMRDYVHCYALHCLDVETSNT
LRKEYKERGENVGAWCQACYFPLVTLARQNEWDIDELFNRNDKLRIWYVPTKLRQLCHIE
RMKH
>moss_ZQRI_scaffold_2008410_Timmia_austriaca
ESRRLKELFKDFGVHPSTVAVMGQMGFTLSTLINMKDEEVDFVIKSMIEEYHLDLLMGEQ
FGIKAAVRAKRRLLEEETVGEDGEERPREHPFIVTEPGEPAKGKKNGLDYLFDLYEQCGK
FLEEVQHIAKDKGEKCPSKVTNEVFRHAKLTGAGYINKPKMRDYVHCYALHCLDVETSNT
LRKEYKERGENVGAWCQACYFPLVTLARQNAWEIDDLFNRK---RIWYVPTKLRQLCHIE
RMKH
>moss_ZTHV_scaffold_2083571_Atrichum_angustatum
ESRRMKDLFKDFGVQPATLAVMGQMGFTMNTLTNMKDDEINFLIKSMIEEYHLELLMGEQ
FGIKAAIRAKRKLLDENMVGEDGEERPREHPFIVTEPGEPAKGKKNGLDYLFDLYEQCGK
FLEEVQLLAREKGEKCPFKVTNEVFRHAKHTGASYINKPKMRDYVHCYALHCLDLDQSNA
LRKVYKERGENVGAWCQACYFPLVSLARANDWDIDDLFNRNEKLRIWYVPTKLRQLCHIE
RI--
>moss_ZTHV_scaffold_2083840_Atrichum_angustatum
ESRRLKELFKDFGVQPATLAIMGQMGFTLSTLINMKDDEVDFVIKSIIEEYHLDLLMGEQ
FGIKAAIRAKRRLLDEEMVGEDGEERPREHPFIVTEPGEPAKGKKNGLDYLFNLYEQCGK
FLEEVQQIAKEKGEKCPTKVTNEVFRHAKLTGAGYINKPKMRDYVHCYALHCLDVEQSNE
LRKAYKERGENVGAWCQACYYPLVLLARENEWDIDDLFNRNEKLRIWYVPTKLRQLCHIE
RIKH
>moss_ZTHV_scaffold_2084384_Atrichum_angustatum
EVKTLEDFFKNYGVRLQTIARMCDMGFTVNTLIRMTEQELDDVIATMVGNYHVELLFGEK
YGIKSAVRAEKKALDDEALGEDGEERPREHPFIVSEPGDIVRGKKNGLDYLFDLYEQCGK
FLEQCQQLSKEKGEKCPMKVTNQVFRHAKHTGAGYINKPKMRHYVHCYALHCLDLDQSNS
LRKLFKERGENVGAWRQACYSPLVNMARNNGWDIEGLFNRNEKLRIWYVPTKLRQLCHLE
RT--
>phytozome_AL8G38620
RLGGLEGLFGAYGIRFYTAAKIAELGFTASTLVGMKDEELEEMMNSLSHIFRWELLVGER
YGIKAAVRAERRRLQEEEGGGLGTERQREHPFIVTEPGEVARGKKNGLDYLFHLYEQCRE
FLLQVQTIAKDRGEKCPTKVTNQVFRYAKKSGASYINKPKMRHYVHCYALHCLDEDASNA
LRRAFKERGENVGSWRQACYKPLVNIACRHGWDIDAVFNAHPRLSIWYVPTKLRQLCHLE
RNNA
>phytozome_AT5G61850
RLGGLEGLFGPYGIRFYTAAKIAELGFTASTLVGMKDEELEEMMNSLSHIFRWELLVGER
YGIKAAVRAERRRLQEEE---LGTERQREHPFIVTEPGEVARGKKNGLDYLFHLYEQCRE
FLLQVQTIAKDRGEKCPTKVTNQVFRYAKKSGASYINKPKMRHYVHCYALHCLDEEASNA
LRRAFKERGENVGSWRQACYKPLVNIACRHGWDIDAVFNAHPRLSIWYVPTKLRQLCHLE
RNNA
>phytozome_Aqcoe5G327800
---TLEDFFQPYGIRYTMIAKIAELGFTVSTLLDMRDEELDEMMITLSQIVRLDLLVGEK
YGIKAAIRAERRRY-------CGRHRQREHPFVVTEPGEVARGKKNGLDYLFHLYEECRQ
YLIQVQNIAKDRGEKCPTKVTNQVYRHAIQAGATHINKPKIRHYVHCYALHCLDEEASNA
LRKAFKDRGENVGAWRQACYEPLVKFASDHHYDIDCIFNDHPRLSIWYVPTKLRKLCHAQ
RNNV
>phytozome_Araha_9375s0006
RLGGLEGLFGAYGIRFYTAAKIAELGFTASTLVGMKDEELEEMMNSLSHIFRWELLVGER
YGIKAAVRAERRRLQEEEGGGLGTERQREHPFIVTEPGEVARGKKNGLDYLFHLYEQCRE
FLLQVQTIAKDRGEKCPTKVTNQVFRYAKKSGASYINKPKMRHYVHCYALHCLDEDASNT
LRRAFKERGENVGSWRQACYKPLVNIACRHGWDIDAVFNAHPRLSIWYVPTKLRQLCHLE
RNNA
>phytozome_Bostr_26833s0050
RLGGLEGLFGAYGIRFYTAAKIAELGFTASTLVGMKDEELEEMMNSLSHIFRWELLVGER
YGIKAAVRAERRRLQEEEGGVLGTERQREHPFIVTEPGEVARGKKNGLDYLFHLYEQCRE
FLLQVQTIAKDRGEKCPTKVTNQVFRYAKKSGASYINKPKMRHYVHCYALHCLDEDASNA
LRRAFKERGENVGSWRQACYKPLVNIACRHGWDIDAVFNAHPRLSIWYVPTKLRQLCHLE
RNNA
>phytozome_Bradi5g20340
-PRELEELVSGYGVRASTVARISELGFTASTLLVMTDRELDDMTAALAGLFRWDLLIGER
FGLRAALRAERSRLM---GGVGGGERQREHPFVVTEPGEVARAKKNGLDYLFHLYEQCRL
FLLQVQSMAKLHGQKSPTKVTNQVFRYAKKVGASYINKPKMRHYVHCYALHCLDEAGSDA
LRRAYKARGENVGAWRQACYAPLVDISARHGFDIDAVFAAHPRLAIWYVPTRLRLLCHQA
RSAH
>phytozome_Brara_B03775
RLGGLEGLFGPYGVRFYTAAKIAELGFTASTLVGMKDEELEDMMNSLSHIFRWELLVGER
YGVKAAVRAERRRLLEEEGGVLGIERQREHPFIVTEPGEVARGKKNGLDYLFHLYEQCRE
FLIQVQTIAKDRGEKCPTKVTNQVFRYAKKSGASYINKPKMRHYVHCYALHCLDEEASNA
LRRAFKERGENVGSWRQACYKPLVNIACRHGWDIDAVFNAHPRLSIWYVPTKLRQLCHLE
RSNA
>phytozome_Brast09G192400
-PRELEELVSGYGVRASTVARISELGFTASTLLVMTERELDDMTAALAGLFRWDLLIGER
FGLRAALRAERSRLM----AQGGGERQREHPFVVTEPGEVARAKKNGLDYLFHLYEQCRL
FLLQVQSMAKLHGQKSPTKVTNQVFRYAKKVGASYINKPKMRHYVHCYALHCLDEAGSDA
LRRAYKARGENVGAWRQACYAPLVDISARHGFDIDAVFAAHPRLAVWYVPTRLRLLCHQA
RSSA
>phytozome_Cagra_4553s0022
RLGGLEGLFGAYGIRFYTAAKIAELGFTASTLVGMKDEELEEMMNSLSHIFRWELLVGER
YGIKAAVRAERRRLQEEEGGGMGTERQREHPFIVTEPGEVARGKKNGLDYLFHLYEQCRE
FLLQVQTIAKDRGEKCPTKVTNQVFRYAKKSGASYINKPKMRHYVHCYALHCLDEDASNA
LRRSFKERGENVGSWRQACYKPLVNIACRHGWDIDAVFNAHPRLSIWYVPTKLRQLCHLE
RNNA
>phytozome_Carubv10028602m
RLGGLEGLFGAYGIRFYTAAKIAELGFTASTLVGMKDEELEEMMNSLSHIFRWELLVGER
YGIKAAVRAERRRLQEEEGGGMGTERQREHPFIVTEPGEVARGKKNGLDYLFHLYEQCRE
FLLQVQTIAKDRGEKCPTKVTNQVFRYAKKSGASYINKPKMRHYVHCYALHCLDEDASNA
LRRSFKERGENVGSWRQACYKPLVNIACRHGWDIDAVFNAHPRLSIWYVPTKLRQLCHLE
RNNA
>phytozome_Ciclev10033942m
ELGGLEELFQAYGIRYHTAAKIAELGFTVNTLLDMKDEELDEMMNSLGHLFRWELLVGER
YGIKAAVRAERRRLDED-GGCGGMERQREHPFIVTEPGEVARGKKNGLDYLFHLYEQCRD
FLIQVQNIAKERGEKCPTKVTNQVFRYAKKAGASYINKPKMRHYVHCYALHCLDEEASNA
LRRAFKERGENVGAWRQACYKPLVAIAARQGWDIDAIFNAHPRLGIWYVPTRLRQLCHAE
RNG-
>phytozome_Cla019325_Citrullus_lanatus
-LGGLEDLFQAYGIRYYTAAKIAELGFTVSTLLDMKDEELEDMMNSLSHIFRWDLLVGER
YGIKAAVRAERRRLDDET--MEVSERQREHPFIVTEPGEVARGKKNGLDYLFHLYEQCRE
FLIQVQNIAKERGEKCPTKVTNQVFRYAKKAGASYINKPKMRHYVHCYALHCLDEEASNA
LRSVFKERGENVGAWRQACYKPLVAIAAAQGWDIDAIFNAHPRLAIWYVPTKLRQLCHAE
RNGS
>phytozome_CmaCh10G000090_Cucurbita_maxima
-LGGLEELFQAYGIRYYTAAKIAELGFTVSTLLDMKDEELEDMMNSLSHIFRWDLLVGER
YGIKAAIRAERRRVDDE---MEVSERQREHPFIVTEPGEVARGKKNGLDYLFHLYEQCRQ
FLIQVQNIAKERGEKCPNKVTNQVFRYAKKAGASYINKPKMRHYVHCYALHCLDEDASNS
LRRVFKERGENVGAWRQACYKPLVAIAAAQGWDIDAIFNAHPRLAIWYVPTKLRQLCHAE
RNSS
>phytozome_CmaCh11G000030_Cucurbita_maxima
ELGGLEELFQAYGIRYYTAAKIAELGFTVSTLLDMKDEELEDMINSLSHIFRWELLVGER
YGIKAAVRAERRRVDDEM--MEVSERQREHPFIVTEPGEVARGKKNGLDYLFHLYEQCRE
FLIQVQNIAKERGEKCPTKVTNQVFRYAKKVGASYINKPKMRHYVHCYALHCLDEEASNA
LRRVFKERGENVGAWRQACYKPLVATAAAQGWDIDAIFNAHPRLAIWYVPTKLRQLCHAE
RNSA
>phytozome_CmoCh10G000070_Cucurbita_moschata
-LGGLEELFQAYGIRYYTAAKIAELGFTVSTLLDMKDEELEDMMNSLSHIFRWELLVGER
YGIKAAIRAERRRLDDE---MEVSERQREHPFIVTEPGEVARGKKNGLDYLFHLYEQCRQ
FLIQVQNIAKERGEKCPNKVTNQVFRYAKKAGASYINKPKMRHYVHCYALHCLDEEASNS
LRRVFKERGENVGAWRQACYKPLVAIAAAQGWDIDAIFNAHPHLAIWYVPTKLRQLCHAE
RNSS
>phytozome_CmoCh11G000030_Cucurbita_moschata
-LGGLEELFQAYGIRYYTAAKIAELGFTVSTLLDMKDEELEDMINSLSHIFRWELLVGER
YGIKAAVRAERRRVDDEM--MEVSERQREHPFIVTEPGEVARGKKNGLDYLFHLYEQCRE
FLIQVQNIAKERGEKCPTKVTNQVFRYAKKVGASYINKPKMRHYVHCYALHCLDEEASNA
LRRVFKERGENVGAWRQACYKPLVATAASQGWDIDAIFNAHPRLAIWYVPTKLRQLCHAE
RNSA
>phytozome_Cp4.1LG04g16340.1_Cucurbita_pepo
-LGGLEELFQAYGIRYYTAAKIAELGFTVSTLLDMKDEELEDMINSLSHIFRWELLVGER
YGIKAAVRAERRRVDDEM--MEVSERQREHPFIVTEPGEVARGKKNGLDYLFHLYEQCRE
FLIQVQNIAKERGEKCPTKVTNQVFRYAKKVGASYINKPKMRHYVHCYALHCLDEEASNA
LRRVFKERGENVGAWRQACYKPLVATAAAQGWDIDAIFNAHPRLAIWYVPTKLRQLCHAE
RNSA
>phytozome_Cp4.1LG18g09380.1_Cucurbita_pepo
-LGGLEELFQAYGIRYYTAAKIAELGFTVSTLLDMKDEELEDMMNSLSHIFRWELLVGER
YGIKAAIRAERRRLDDE---MEVSERQREHPFIVTEPGEVARGKKNGLDYLFHLYEQCRQ
FLIQVQNIAKERGEKCPNKVTNQVFRYAKKAGASYINKPKMRHYVHCYALHCLDEEASNS
LRRVFKERGENVGAWRQACYKPLVAIAAAQGWDIDAIFNAHPRLAIWYVPTKLRQLCHAE
RNSS
>phytozome_Cp_supercontig_13_181
ELGGLEELFQDYGIRYFTAAKIAELGFTASTLVDMKDEELDEMMNSLSQIFRWELLVGER
YGIKAAVRAERRRLDDDDENGGGSERQREHPFIVTEPGEVARGKKNGLDYLFHLYEQCRD
FLIQVQNIAKERGEKCPTKVTNQVFRYAKKAGASYINKPKMRHYVHCYALHCLDEKESNA
LRTAFKERGENVGSWRQACYKPLVAIAARQGWDIDAIFNAHPRLAIWYVPNKLRQLCHAE
RNNT
>phytozome_Cucsa_156880_1
-LGGLEDLFQAYGIRYYTAAKIAELGFTVSTLVDMKDEELEDMMNSLSHIFRWDLLVGER
YGIKAAVRAERRRLDDE---MEVSERQREHPFIVTEPGEVARGKKNGLDYLFHLYEQCRE
FLIQVQNIAKERGEKCPTKVTNQVFRYAKKAGASYINKPKMRHYVHCYALHCLDEEASNA
LRSVFKERGENVGAWRQACYKPLVTIAGTQGWDIDAIFNAHPRLAIWYVPTKLRQLCHAE
RNGS
>phytozome_DCAR_016338
-LSGLEELFEPYGIRYFTAAKIGELGFTVNTLLNMKDQELDEMMTSLSHIFRWDLLVGER
YGIKAAVRAERRRILEQY--ENVCERQREHPFIVTEPGEVARGKKNGLDYLFNLYEQCRS
FLIQVQNIAKSSGEKCPTKVTNQVFRYAKEAGASYINKPKMRHYVHCYALHCLDEETSNA
LRRAYKERGENVGSWRQACYKPLVNIASRQGWDIDLIFSTHPRLSIWYVPTKLRQLCHAE
RSSR
>phytozome_DCAR_025645
EVSGLVELFQAYGIRYYTAAKIAELGFTVNTLLDMRDEELDEMMNSLSQIFRWDLLVGER
YGIKASVRAERRRLDDED---ATVERQREHPFIVTEPGEVARGKKNGLDYLFHLYEQCRE
FLVHVQSIAKEKGEKCPTKVTNQVFRYAKKAGASYINKPKMRHYVHCYALHCLDEEASNA
LRRLYKERGENVGAWRQACYKPLVAIAAQKGWDIDLIFNTHPRLSIWYVPTKLRQLCHAE
RSCV
>phytozome_Eucgr_K02192
TMGGLEELFEAYGIRYLTASRIAEMGFTANTLLDMKEEELDDMMNSLSHIFRWDLLVGER
YGIKAAIRAERRRLLEAD---EEMRRQREHPFIVTEPGEVARGKKNGLDYLFHLYDQCRD
FLLQVQSLAKERGEKCPTKVTNQVFRYAKKAGASYINKPKMRHYVHCYALHCLDEHASNA
LRKSFKERGENVGAWRQACYHPLVTIAGRRGWDIDAIFNAHPRLCIWYVPTKLRQLCHAH
RHSS
>phytozome_Fv_mrna30683_1
---PLEEMFRTYGVRYHVAATIAELGFTVSTLLEMKDEELDDMMNSVSQFSQVELLVGER
YGIKAAVRAQRRQRLEEE--GGGRKRQREHPFIVTEPGEVARGKKNGLDYLFHLYEQCYQ
YLTQVQNTAKERGEKCPTKVTNEVFRYAKKEGANYINKPKLRHYVHCYALHCLNKDRSNA
LRREYKLRGQNIGAWRQACYTPVVEIAAAHGLDIDAIFSAHPQLSVWYVPTKLRQLCHAE
RINA
>phytozome_Fv_mrna30750_1
--RALEEMFRAYGVRSYVAAKMADLGFTVSTLLEMKDEELDDMMNSVSQVSRVELLVGER
YGIKAAVRAQRRRRLEE---GGGRKRQREHPFIVTEAGEVVRGKSNGLDYLFHLYKECHQ
FLTQVQKIAKKRGEKCPTKMTNKVFRYAKEEGANHINKPKMRHYVHCYALHCLDEERSNA
LRRECKLRGDNIGAWMQACYRSVVEIAAPRGWDIDAIFSEHPQLSVWYVPTKLRQLCHAE
RNNA
>phytozome_Fv_mrna33406_1
ETGGLEEMFRAYGVRYYTAARIAELGFTVSTLLDMRDEELDDMMNSVCQFFRVELLVGER
YGVKSAIRAEKRRLEEED--GSGRERQREHPFVVTEAGEVARGKKNGLDYLFHLYEQCHQ
FLTQVQNIAKERGEKCPTKVTNQVFRYAKEEGANYINKPKMRHYVHCYALHCLDEERSIA
LRRECKLRGENIGAWRQACYRPVVEIAAGQGWDIDAIFSAHPRLSVWYVPTKLRQLCHAE
RNNA
>phytozome_GRMZM2G098813
-PRELEDLVAGYGVRPSTVARISELGFTASTLLGMTERELDDMMAALAGLFRWDVLLGER
FGLRAALRAERGRVM----GGSG-ERQREHPFVVTEPGEVARAKKNGLDYLFHLYEQCRV
FLLQVQSIAKLGGHKSPTKVTNQVFRYANKCGASYINKPKMRHYVHCYALHCLDEEASNA
LRRAYKSRGENVGAWRQACYAPLVEIAARHGFDIDAVFAAHPRLAVWYVPTRLRQLCHQA
RGSH
>phytozome_GRMZM2G180190
-PRELEDLVAGYGVRPSTVARISELGFTASTLLGMTERELDDMMAALAGLFRWDVLLGER
FGLRAALRAERGRVM---GGSGGGERQREHPFVVTEPGEVARAKKNGLDYLFHLYEQCRV
FLLQVQSLAKLGGHKSPTKVTNQVFRYAKKCGASYINKPKMRHYVHCYALHCLDEEASNA
LRRAYKARGENVGAWRQACYAPLVEIAARHGFDIDAVFSAHPRLTIWYVPTRLRQLCHQA
RGSH
>phytozome_GSMUA_Achr6T16390_001
RPRELEEVFSGYGVRYATVARIGELGFTASTLVGMTEAEVDDMMATLAHLFRWDLLLGER
YGIKAALRAERRRLVDS------AERQREHPFIVTEPGEVARAKKNGLDYLFHLYDQCRH
FLLQVQALAREHGHKCPTKVTNQVFRYAKKVGASYINKPKMRHYVHCYALHCLDEEASNA
LRRAFKERGENVGAWRQACYKPLVAISARHGWDIDAVFNAHPRLSIWYVPTKLRQLCHLA
RSNA
>phytozome_GSVIVT01008655001
-LGGLEDLFQEYGVRYYTAAKIAELGFTVSTLLDMKDEELDDMMNSLCQIFRWDLLVGER
YGIKAAVRAERRRLDEEESGERGSERQREHPFIVTEPGEVARGKKNGLDYLFHLYEQCRD
FLIQVQNIAKERGEKCPTKVTNQVFRYAKKAGASYINKPKMRHYVHCYALHCLDEEASNA
LRRAFKERGENVGAWRQACYKPLVALAARQGWDIDAIFNAHPRLAIWYVPTRLRQLCHSE
RSNA
>phytozome_Glyma_04G202000
ELGGLEELFQAYGIRYYTAAKIAELGFTVSTLVDMKDEELDDMMNSLSQIFRWDLLVGER
YGIKAAVRAERRRVEDD------------------DPGEVARGKKNGLDYLFHLYEQCRE
FLMQVQAIAKDRGEKCPTKVTNQVFRYAKKAGASYINKPKMRHYVHCYALHCLDEEVSNE
LRRAFKERGENVGAWRQACYKPLVAIAARQGWDIDAIFNAHPRLSIWYVPTKLRQLCHAE
RNSV
>phytozome_Glyma_06G163600
ELGGLEELFQAYGIRYYTAAKIAELGFTVSTLVDMKDEELDDMMNSLSQIFRWDLLVGER
YGIKAAVRAERRRVEDD--GG-GCERQREHPFIVTEPGEVARGKKNGLDYLFHLYEQCRE
FLMQVQAIAKDRGEKCPTKVTNQVFRYAKKAGASYINKPKMRHYVHCYALHCLDEEVSNE
LRRAFKERGENVGAWRQACYKPLVAIAARQGWDIDAIFNAHPRLSIWYVPTKLRQLCHAE
RNSA
>phytozome_Gorai_001G053900
ELGGIEELFQAYGIRYYTAAKIAELGFTVNTLLGMKEEELDEMMNSVSQIFRWELLVGER
YGIKAAVRAERRRLEEEDGGGGGYERQREHPFIVTEPGEVARGKKNGLDYLFHLYEQCRD
FLIQVQNIAKDRGEKCPTKVTNQVFRYAKKAGASYINKPKMRHYVHCYALHCLDEEASNA
LRRAFKERGENVGAWRQACYKPLVSIAARQGWDIDAIFNAHPRLAIWYVPTKLRQLCHAE
RNGA
>phytozome_Kaladp0081s0379
EMGELEEMFGAYGVRYYTAAKIAELGFTVSTLVDMKEEELDDMMNSLSQIFRWELMVGER
YGIKAAVRAERRRLDEED----FCERQREHPFIVTEPGEVARGKKNGLDYLFHLYEQCRE
FLIQVQSIAKDRGEKCPSKVTNQVFRYAKKAGASYINKPKMRHYVHCYALHCLDEEASNA
LRRSFKERGGNVGAWRQACYKPLVLIAARQGWDIDAIFSSHPRLAIWYVPTKLRQLCHAQ
RSSA
>phytozome_Kalax_0574s0005
EMGELEEMFGAYGVRYYTAAKIAELGFTVSTLVDMKEEELDDMMNSLSQIFRWELMVGER
YGIKAAVRAERRRLDEED----FCERQREHPFIVTEPGEVARGKKNGLDYLFHLYEQCRE
FLIQVQSIAKDRGEKCPSKVTNQVFRYAKKAGASYINKPKMRHYVHCYALHCLDEEASNA
LRRSFKERGGNVGAWRQACYKPLVLIAARQGWDIDAIFSSHPRLAIWYVPTKLRQLCHAE
RSSA
>phytozome_Kalax_0875s0013
EMGELEEMFGAYGVRYYTAAKIAELGFTVSTLVDMKEEELDDMMNSLSQIFRWELMVGER
YGIKAAVRAERRRLDEED----FCERQREHPFIVTEPGEVARGKKNGLDYLFHLYEQCRE
FLIQVQSIAKDRGEKCPSKVTNQVFRYAKKAGASYINKPKMRHYVHCYALHCLDEEASNA
LRRSFKERGGNVGAWRQACYKPLVLIAARQGWDIDAIFSSHPRLAIWYVPTKLRQLCHAE
RSSA
>phytozome_LOC_Os04g51000
--RELEELVAGYGVRMSTVARISELGFTASTLLAMTERELDDMMAALAGLFRWDLLLGER
FGLRAALRAERGRLM---AGGGGGERQREHPFVVTEPGEVARAKKNGLDYLFHLYEQCRL
FLLQVQSMAKLHGHKSPTKVTNQVFRYAKKVGASYINKPKMRHYVHCYALHCLDEEASDA
LRRAYKARGENVGAWRQACYAPLVDISARHGFDIDAVFAAHPRLAIWYVPTRLRQLCHQA
RSSH
>phytozome_Lsi06G016880_Lagenaria_siceraria
-LGGLEDLFQAYGIRYYTAAKIAELGFTVSTLLDMKDEELEDMMNSLSHIFRWDLLVGER
YGIKAAVRAERRRLDDD-------------------PGEV--------------------
--------------------TNQVFRYAKKAGASYINKPKMRHYVHCYALHCLDEEASNA
LRSVFKERGENVGAWRQACYKPLVAIAAAQGWDIDAIFNAHPRLAIWYVPTKLRQLCHAE
RNGS
>phytozome_Lus10016732
DMGGLEGFFQSYGIRYYTIAKIAELGFTMRTLLEMKEDELEEMMNNVSHIFRWELSVGER
FGIKAAVRAERRRLDD----VSGGERQREHPFIVTEPGEVARGKKNGLDYLFHLYEQCRD
FLFQVQSMAKERGEKCPSKVTNQVFRYAKKAGASYINKPKMRHYVHCYALHCLDEEASNA
MRRVFKERGENVGAWRQACYKPLVSIAGRRGWDIDAIFNAHPRLSIWYVPTKLRQLCHAE
RNTT
>phytozome_Lus10022427
DMGGLEGFFQSYGIRYYTIAKIAELGFTMRTLLEMKEDELEEMMNNLSHIFRWELFVGER
FGIKAAVRAERRRLDD----SGGGERQREHPFIVTEPGEVARGKKNGLDYLFHLYEQCRD
FLFQVQSIAKERGEKCPTKVTNQVFRYAKKAGASYINKPKMRHYVHCYALHCLDEEASNA
MRRVFKERGENVGAWRQACYKPLVSIAGTRGWDIDAIFNAHPRLSIWYVPTKLRQLCHAE
RNTT
>phytozome_MDP0000186703
-LGGLEDLFQAYGVRYYTAAKIAELGFTVKTLLDMTDDELDDMMSSLSQIFRWELLVGER
YGIKAAVRAERRHLDEEDGGMLG-ERQREHPFIVTEPGEVARGKKNGLDYLFHLYEQCRD
FLIQVQNIAKERGEKCPTKVTNQVFRYAKKAGASYINKPKMRHYVHCYALHCLDEEASNA
XRRAFKERGENVGAWRQACYKPLVAIAAGQGWDIDAIFNSHPRLSIWYVPTKLRQLCHAE
RNNA
>phytozome_MDP0000492089
-LGGLEDLFQAYGVRYYTAAKIAELGFTVNTLLDLKDDELDDMMSSLSQIFRWELLVGER
YGIKAAVRAERRRFEEED--EEGGERQREXPFIVTEPGEVARGKKNGLDYLFYLYELCRD
FLIQVQNIAKERGEKCPTKVTNQVFRYAKKSGASYINKPKMRHYVHCYALHCLDVEASNV
LRRAFKERGENVGAWRQACYKPLVVIAAAQGWDIDAIFNSHPRLSIWYVPTKLRQLCHAE
RHNA
>phytozome_MELO3C026157_Cucumis_melo
-LGGLEDLFQAYGIRYYTASKIAELGFTVSTLVDMKDEELEDMMNSLSHIFRWDLLVGER
YGIKAAVRAERRRLDDE---MEVSERQREHPFIVTEPGEVARGKKNGLDYLFHLYEQCRE
FLIQVQNIAKERGEKCPTKVTNQVFRYAKKAGASYINKPKMRHYVHCYALHCLDEEASNA
LRSVFKERGENVGAWRQACYKPLVTIAGTQGWDIDAIFNAHPRLAIWYVPTKLRQLCHAE
RNGS
>phytozome_Manes_06G127100
ELCGLEELFQAYGIRYYTAAKIAELGFTVNTLLDMKDEELDEMMNSLSQIFRWDLLVGER
YGIKAAVRAERRRLEEEDGGAGGYERQREHPFIVTEPGEVARGKKNGLDYLFHLYEQCRE
FLIQVQNIAKDRGEKCPTKVTNQVFRYAKKAGASYINKPKMRHYVHCYALHCLDEDASNA
LRRAFKERGENVGAWRQACYKPLVTIAARQGWDIDAIFNAHPRLAIWYVPTKLRQLCHAE
RNSA
>phytozome_Manes_14G044200
ELCGLEELFQAYGVRYYTAAKIAELGFTVSTLLDMKDEEIDEMMNSLSQIFRWDLLVGER
YGIKSAVRAERRRLEEEDGGAGGYERQREHPFIVTEPGEVARGKKNGLDYLFHLYEQCRE
FLIHVQSFAKDRGEKCPTKVTNQVFRYAKKAGASYINKPKMRHYVHCYALHCLDEEASNA
LRRVFKERGENVGAWRQACYKPLVNIAASQGWDIDAIFNAHPRLAIWYVPTKLRQLCHAE
RNSA
>phytozome_Mapoly0113s0034
EVRTLEDLFHGYGVRIATLAKMTEMGFTVSTLVNMTEAELDDVIQTISDILQMELLVGER
YGIKSAVRAEKKHLEEELHGEDGEDRPREHPFIVTEPGEAARGKKNGLDYLFDLYEQCGK
FLEQVQQLAREKGEKCPTKVTNQVFRHAKHTGAGYINKPKMRHYVHCYALHCLDIDQSNA
LRKLYKERGENVGAWRGACYYPLVAMARDNNWDIEGLFNRNEKLRIWYVPTKLRQLCHVE
KV--
>phytozome_Medtr3g098560
ELGGLEELFQAYGIRYYTAAKIAELGFTVSTLVDMKDDELDDMMNSLSQIFRWDLLVGER
YGIKAAIRAERRRLDEEESG--GGERQREHPFIVTEPGEVARGKKNGLDYLFHLYEQCRE
FLIQVQAIAKERGEKCPTKVTNQVFRYAKKAGASYINKPKMRHYVHCYALHCLDEEVSNE
LRRGFKERGENVGAWRQACYKPLVAIAARQGWDIDAIFNAHPRLSIWYVPTKLRQLCHAE
RNSA
>phytozome_Migut_I00669
ELGGLEELFQAYGIRYYTAAKIAELGFTVNTLLDMRDEELEEMMNSLCQIFRWDLLVGER
YGIKAAVRAERRRLDDEEGGGGGSERQREHPFIVTEPGEVARGKKNGLDYLFHLYEQCRE
FLIQVQNIAKERGEKCPTKVTNQVFRYAKKAGANYINKPKMRHYVHCYALHCLDEDTSNA
LRRAFKERGENVGAWRQACYKPLVAIAARQGWDIDAIFNAHPRLSIWYVPTKLRQLCHAE
RSCA
>phytozome_Oropetium_20150105_01574A
-SRELEDLVAGYGVRPSTVARISELGFTASTLLGMTERELDDMMAALTGLFRWDVMLGER
FGLRAALRAERGRVT----GGVGGERQREHPFVVTEPGEVARAKKNGLDYLFHLYEQCRV
FLLQVQTIAKMGGHKSPTKVTNQVFRYAKKCGASYINKPKMRHYVHCYALHCLDAEASNA
LRRAYKARGENVGAWRQACYAPLVEIAARHGFDIDAVFAAHPRLSIWYVPTRLRQLCHQA
RGGH
>phytozome_Pahal_G02162
-PRELEDLVAGYGVRPSTVARISELGFTASTLLGMTERELDDMMAALAGLFRWDVLLGER
FGLRAALRAERGRVM---GGGGGGERQREHPFVVTEPGEVARAKKNGLDYLFHLYEQCRV
FLLQVQSIAKLSGHKAPTKVTNQVFRYAKKCGASYINKPKMRHYVHCYALHCLDEEASNA
LRRAYKARGENVGAWRQACYAPLVEIAARHGFDVDAVFAAHPRLAIWYVPTRLRQLCHQA
RGSQ
>phytozome_Pavir_Ga00621
-PRELEDLVAGYGVRPSTVARISELGFTASTLLGMTERELDDMMAALAGLFRWDVLLGER
FGLRAALRAERGRVM-----GGGGERQREHPFVVTEPGEVARAKKNGLDYLFHLYEQCRV
FLLQVQSIAKLGGHKAPTKVTNQVFRYAKKCGASYINKPKMRHYVHCYALHCLDEEASNA
LRRAYKARGENVGAWRQACYAPLVEIAARHGFDVDAVFAAHPRLAIWYVPTRLRQLCHQA
RGAQ
>phytozome_Pavir_Gb00795
-PRELEDLVVGYGVRPSTVARISELGFTASTLLGMTERELDDMMAALAGLFRWDVLLGER
FGLRAALRAERGRVM---GGGGGGERQREHPFVVTEPGEVARAKKNGLDYLFHLYEQCRV
FLLQVQSIAKLGGHKAPTKVTNQVFRYAKKCGASYINKPKMRHYVHCYALHCLDEEASNA
LRRAYKARGENVGAWRQACYAPLVEIAARHGFDVDAVFAAHPRLAIWYVPTRLRQLCHQA
RG--
>phytozome_Phvul_009G160900
ELGGLEELFQAYGIRYYTAAKIAELGFTVSTLVDMKDEELDDMMNSLSQIFRWDLLVGER
YGIKAAVRAERRRIDDDESGG-GCERQREHPFIVTEPGEVARGKKNGLDYLFHLYEQCRE
FLMQVQAIAKDRGEKCPTKVTNQVFRYAKKAGASYINKPKMRHYVHCYALHCLDEDVSNE
LRRAFKERGENVGAWRQACYKPLVAIAARQGWDIDAIFNAHPRLSIWYVPTKLRQLCHAE
RNSA
>phytozome_Potri_015G106900
ELCGLEELFQAYGIRYYTAAKIAELGFTVNTLLDMKDEELDEMMNSLSQIFRWDLLVGER
YGIKAAVRAERRRLDEE-HGGAICERQREHPFIVTEPGEVARGKKNGLDYLFHLYEQCRD
FLIQVQSIAKERGEKCPTKVTNQVFRYAKKAGASYINKPKMRHYVHCYALHCLDEDASNA
LRRAFKERGENVGAWRQACYKPLVAIASRQGWDIDSIFNAHPRLAIWYVPTKLRQLCYAE
RNSA
>phytozome_Pp3c13_8760
---------------------MGQMGFTLSTLINMKDEEVDFVIKSMIEEYHLDLLMGEQ
FGIKAAVRAKRRLVEEEMVGEDGEERPREHPFIVTEPGEPAKGKKNGLDYLFDLYEQCGK
FLEEVQHIAKEKGEKCPSKVTNEVFRHAKLTGAGYINKPKMRDYVHCYALHCLDVETSNN
LRKEYKERGENVGAWCQACYFPLVKLARQNEWDIDDLFNRNDKLRIWYVPTKLRQLCHIE
RMKH
>phytozome_Pp3c3_11670
ESRRLKELFKDFGVQPSTVTVMGQMGFTLSTLINMKDEEVDFVIKSMIEEYHLDLLMGEQ
FGIKAAVRAKRRLVVEELVGDDGEERPREHPFIVTEPGEPAKGKKNGLDYLFDLYEQCGK
FLEEVQHIAKEKGEKCPSKVTNEVFRHAKLTGAGYINKPKMRDYVHCYALHCLDVETSNN
LRKEFKERGENVGAWCQACYFPLVTLARQNEWDIDDLFNQNDKLRIWYVPTKLRQLCHIE
RMKH
>phytozome_Prupe_5G140700
ELGGLEDLFQAYGVRYYTAAKIAELGFTVNTLLDMRDGELDDMMSSLSQIFRWDLLVGER
YGIKAAVRAERRRLDDED-GLLS-ERQREHPFIVTEPGEVARGKKNGLDYLFHLYEQCRD
FLIQVQNIAKERGEKCPTKVTNQVFRFAKKAGASYINKPKMRHYVHCYALHCLDEEASNA
LRRVFKERGENVGAWRHACYKPLVAIAAGQGWDIDAIFNSHPRLSIWYVPTKVRQLCHTE
RNNA
>phytozome_Rcomm_30147_m014401
ELCGLEELFQAYGIRYYTAAKIAELGFTVNTLLNMKDEELDEMMNSLSQIFRWDLLVGER
YGIKAAVRAERRRLEEEENGGGGYERQREHPFIVTEPGEVARGKKNGLDYLFHLYEQCRD
FLIQVQNIAKERGEKCPTKVTNQVFRYAKKAGASYINKPKMRHYVHCYALHCLDEEASNA
LRRAFKERGENVGAWRQACYKPLVAIAARQGWDIDAIFNAHPRLAIWYVPTKLRQLCHAE
RNSA
>phytozome_SapurV1A_2394s0010
ELCGLEELFQAYGIRYYTAAKIAELGFTVNTLLDMKDEELDEMMNSLSQIFRWDLLVGER
YGIKAAVRAERRRLDEE-HGGAICERQREHPFIVTEPGEVARGKKNGLDYLFHLYEQCRD
FLIQVQNIAKERGEKCPTKVTNQVFRYAKKAGASYINKPKMRHYVHCYALHCLDEDASNA
LRRAFKERGENVGAWRQACYKPLVAIASRQGWDIDSIFNAHPRLAIWYVPTKLRQLCYAE
RNGA
>phytozome_Seita_7G222300
-PRELEDLVAGYGVRPSTVARISELGFTASTLLGMTERELDDMMAALAGLFRWDVLLGER
FGLRAALRAERGRVM---GGGGGGERQREHPFVVTEPGEVARAKKNGLDYLFHLYEQCRV
FLLQVQSIAKLGGHKAPTKVTNQVFRYAKKCGASYINKPKMRHYVHCYALHCLDEEASNA
LRRAYKARGENVGAWRQACYAPLVEIAARHGFDVDAVFAAHPRLAIWYVPTRLRQLCHQA
RGC-
>phytozome_Sevir_7G234000
-PRELEDLVAGYGVRPSTVARISELGFTASTLLGMTERELDDMMAALAGLFRWDVLLGER
FGLRAALRAERGRVM---GGGGGGERQREHPFVVTEPGEVARAKKNGLDYLFHLYEQCRV
FLLQVQSIAKLGGHKAPTKVTNQVFRYAKKCGASYINKPKMRHYVHCYALHCLDEEASNA
LRRAYKARGENVGAWRQACYAPLVEIAARHGFDVDAVFAAHPRLAIWYVPTRLRQLCHQA
RGC-
>phytozome_Sobic_006G201600
-PRELEDLVAGYGVRPSTVARISELGFTASTLLGMTERELDDMMAALAGLFRWDVLLGER
FGLRAALRAERGRVM---GGSGGGERQREHPFVVTEPGEVARAKKNGLDYLFHLYEQCRV
FLLQVQSIAKLGGHKSPTKVTNQVFRYAKKCGASYINKPKMRHYVHCYALHCLDEEASNA
LRRAYKARGENVGAWRQACYAPLVEIAARHGFDIDAVFAAHPRLAIWYVPTRLRQLCHQA
RGNH
>phytozome_Solyc03g118160_1_1
ELGGLEELFQAYGIRYYTAAKIAELGFTVNTLLDMKDEELDDMMNSLSQIFRWDLLVGER
YGIKAAIRAEWRRLEEEE-GGGGSERQREHPFIVTEPGEVARGKKNGLDYLFHLYEQCRD
FLIQVQTIAKERGEKCPTKVTNQVFRYAKKAGASYINKPKMRHYVHCYALHCLDEDASNA
LRRAFKERGENVGAWRQACYKPLVAIAARQGWDIDAIFNAHPRLAIWYVPTKLRQLCHSE
RSNA
>phytozome_Sphfalx0006s0384
ENRRLKELFKEFGVQPATLAVMAQMGFTVSTLMNMKDDEVDFVIKSMIEEYHLELLVGEQ
FGIKAGVRAKRRALDEEMFGEDGEERPREHPFIVTEPGEPAKGKKNGLDYLFDLYEQCGK
FLEEVQQIAKEKGEKCPTKVTNEVFRHAKLTGAGYINKPKMRDYVHCYALHCLDMEQSNA
LRKVYKERGENVGQWCQACYYPLVLLARGNGWDIDDLFNRNEKLRIWYVPAKLRHLCHME
RIKH
>phytozome_Sphfalx0058s0021
ENRRLKELFKEFGVQPATLALMGQMGFTVSTLMNMKDDEVDFIIKSMIEEYHLELLVGEQ
FGIKAAVRAKRRALDEEVVGEDGQERPREHPFIVTEPGEPAKGKKNGLDYLFDLYEQCGK
FLEEVQQIAKEKGEKCPTKVTNEVFRHAKLTGAGYINKPKMRDYVHCYALHCLDMEQSNA
LRKVYKERGENVGQWCQACYYPLVSLARGNEWDIDDLFNRNEKLRIWYVPTKLRQLCHIE
RIKH
>phytozome_Sphfalx0193s0016
EGKTLEELFENYGVRHHTLAKMSDMGFTVNTLIRMTEQELDEVIQTMVENFHIELLFGER
YGVKAAIRAEKKAIEDEALGEDGEDRPREHPFIVSEPGDIVRGKKNGLDYLFDLYEQCGK
FLVECQQISKEKGEKCPIKVTNQVFRHAKHAGAGYINKPKMRHYVHCYALHCLDTEQSNA
IRKVYKERGENVGAWRQACYWPLVSMARANGWDIEGLFNRNERLKIWYVPTKLRQLCHFE
RTKH
>phytozome_Sphfalx0294s0013
ETRTLEDLFDNYGVRHQTLAKISDMGFTVNTLIRMTEQELDDVIQTMVENFHIELLFGER
YGLKAAVRAEKKAIEDEALGEDGEDRPREHPFIVSEPGDIVRGKKNGLDYLFDLYEQCGK
FLEQCQQISKEKGEKCPMKVTNQVFRYAKYTGAGYINKPKMRHYVHCYALHCLDTEQSNA
IRKVYKERGENVGAWRQACYLPLVSMARANGWDIEGLFNRNERLRIWYVPTKLRQLCHAE
RIKH
>phytozome_Thecc1EG014768
ELGGIEELFQAYGIRYYTAAKIAELGFTVSTLLGMKEEELDEMMNSVSQIFRWELLVGER
YGIKAAVRAERRRLEEED--IGGYERQREHPFIVTEPGEVARGKKNGLDYLFHLYEQCRE
FLIQVQNIAKERGEKCPTKVTNQVFRYAKKAGASYINKPKMRHYVHCYALHCLDEEASNA
LRRAFKERGENVGAWRQACYKPLVAIAARQGWDIDAIFNAHRRLAIWYVPTKLRQLCHAE
RNNA
>phytozome_Thhalv10005606m
RLGGLEGLFGAYGIRFYTAAKIAELGFTASTLLGMKDDELEDMMNSLSHIFRWELLVGER
YGIKAAVRAERRRLQEEEGGGLGMERQREHPFIVTEPGEVARGKKNGLDYLFHLYEQCRE
FLLQVQTIAKDRGEKCPTKVTNQVFRYAKKSGASYINKPKMRHYVHCYALHCLDEDASNA
LRRAFKERGENVGSWRQACYKPLVNIACRHGWDIDAVFNAHPRLSIWYVPTKLRQLCHLE
RNNA
>phytozome_Tp57577_TGAC_v2_gene25958
ELGGLEELFQAYGIRYYTAAKIAELGFTVSTLVDMKDDELDDMMNSLSQIFRWDLLVGER
YGIKAAIRAERRRLDEEESGGCGGERQREHPFIVTEPGEVARGKKNGLDYLFHLYEQCRE
FLIQVQAIAKERGEKCPTKVTNQVFRYAKKAGASYINKPKMRHYVHCYALHCLDEEVSNE
LRRGFKERGENVGAX---------------------------------------------
----
>phytozome_Zosma27g00160
-VRELDEIFQSYGVRYATVERIRELGFTASTLVGMKDDEIDDMMGTLCHLFRWELLVGER
YGIKAAVREERRRV------TGGGERQREHPFIVTEPGEVARGKKNGLDYLFHLFDQCRE
FLIQVQNQAKENGEKCPSKVTNQVFRYAKKSGASYINKPKMRHYVHCYALHCLDEEVSNE
LRRTFKERGENVGAWRLACYRPLVLIASHHAWDIDAVFAAHPRLAVWYVPTTLRQLCHHA
RSNA
>phytozome_orange1_1g044766m
ELGGLEELFQAYGIRYHTAAKIAELGFTVNTLLDMKDEELDEMMNSLGHLFRWELLVGER
YGIKAAVRAERRRLDED-GGCGGMERQREHPFIVTEPGEVARGKKNGLDYLFHLYEQCRD
FLIQVQNIAKERGEKCPTKVTNQVFRYAKKAGASYINKPKMRHYVHCYALHCLDEEASNA
LRRAFKERGENVGAWRQACYKPLVAIAARQGWDIDAIFNAHPRLGIWYVPTRLRQLCHAE
RNG-
>phytozome_scaffold0001645
ELGGLEDLFQQYGVRYFTVAKMVEMGFTVNTLVNMREEEIDEMMGSLGEIFRWELLMGER
YGIKSAIRAERRRLEEEEEGSSGGERQREHPFIVTEPGEVARGKKNGLDYLFHLYDECRN
FLIQVQALAKERGEKCPNKVTNQVFRHAKRAGASHINKPKMRHYVHCYALHCLDEEASNA
LRRAFKERGENVGAWRQACYHPLVAMSRHHAWDVDALFASHPSLAIWYVPTKLRQLCHAD
RHSV
