# Supplementary material for: Ancient duplications and grass-specific transposition influenced the evolution of LEAFY transcription factor genes
Source: Commun Biol. 2019 Jun 21;2:237. doi: 10.1038/s42003-019-0469-4 (PMC6588583; doi:10.1038/s42003-019-0469-4)
Supplement: Supplementary file 8 — Supplementary Data 6 [file 42003_2019_469_MOESM8_ESM.xlsx]

## Sheet: Sheet1
Rice_syntelog_pairs	Ka	Ks	Ka/Ks				Grape_syntelog_pairs	Ka	Ks	Ka/Ks
LOC_Os02g37420-LOC_Os04g39440	0.0929444	0.723135	0.12853				GSVIVT01000940001-GSVIVT01008601001	0.232824	1.15668	0.201286
LOC_Os02g37430-LOC_Os04g39444	0.0119449	0.623521	0.0191571				GSVIVT01000944001-GSVIVT01008607001	0.104556	0.861481	0.121368
LOC_Os02g37590-LOC_Os04g39610	0.184502	1.10252	0.167347				GSVIVT01001079001-GSVIVT01008640001	0.200747	1.15544	0.173741
LOC_Os02g37850-LOC_Os04g39670	0.31703	1.05615	0.300174				GSVIVT01001086001-GSVIVT01008646001	0.222459	1.49093	0.149209
LOC_Os02g37990-LOC_Os04g40040	0.0543101	1.37859	0.0393955				GSVIVT01001092001-GSVIVT01008654001	0.0719552	1.47996	0.0486198
LOC_Os02g38050-LOC_Os04g40090	0.446584	1.47575	0.302615				GSVIVT01001094001-GSVIVT01008660001	0.22163	1.25376	0.176772
LOC_Os02g38140-LOC_Os04g40150	0.0967656	1.29891	0.0744977				GSVIVT01001097001-GSVIVT01008661001	0.0574793	1.12508	0.0510893
LOC_Os02g38200-LOC_Os04g40310	0.0273963	0.657195	0.0416867				GSVIVT01001116001-GSVIVT01008665001	0.473603	1.53802	0.307931
LOC_Os02g38220-LOC_Os04g40400	0.155641	0.875372	0.1778				GSVIVT01001813001-GSVIVT01008511001	0.256588	1.05503	0.243204
LOC_Os02g38430-LOC_Os04g40700	0.149689	0.792674	0.18884				GSVIVT01001815001-GSVIVT01008509001	0.227875	1.76642	0.129004
LOC_Os02g38800-LOC_Os04g40850	0.694351	1.99513	0.348022				GSVIVT01001835001-GSVIVT01008492001	0.269625	1.93953	0.139016
LOC_Os02g38840-LOC_Os04g40874	0.0849444	0.906076	0.0937497				GSVIVT01010490001-GSVIVT01008549001	0.157031	1.25986	0.124642
LOC_Os02g38900-LOC_Os04g40880	0.147797	0.870222	0.169838				GSVIVT01010525001-GSVIVT01008553001	0.239973	1.89488	0.126643
LOC_Os02g38920-LOC_Os04g40950	0.0509039	0.786624	0.0647118				GSVIVT01032965001-GSVIVT01008667001	0.102418	1.13848	0.0899607
LOC_Os02g39010-LOC_Os04g41100	0.198897	1.51134	0.131603				GSVIVT01032983001-GSVIVT01008649001	0.374266	1.67006	0.224103
LOC_Os02g39064-LOC_Os04g41130	0.0378264	0.898844	0.0420834				GSVIVT01032988001-GSVIVT01008642001	0.192543	1.22651	0.156985
LOC_Os02g39200-LOC_Os04g41320	0.0587008	0.767943	0.076439				GSVIVT01032998001-GSVIVT01008637001	0.132374	1.22496	0.108064
LOC_Os02g39550-LOC_Os04g41950	0.108516	1.03477	0.10487				GSVIVT01033005001-GSVIVT01008630001	0.0393898	1.13404	0.0347339
LOC_Os02g39620-LOC_Os04g41980	0.212985	1.45764	0.146116				GSVIVT01033006001-GSVIVT01008626001	0.0678496	1.19197	0.0569221
LOC_Os02g39700-LOC_Os04g42010	0.205174	1.11929	0.183308				GSVIVT01033008001-GSVIVT01008621001	0.0698646	1.03955	0.0672068
LOC_Os02g39790-LOC_Os04g42090	0.0955096	1.02559	0.0931268				GSVIVT01033027001-GSVIVT01008617001	0.321163	0.964039	0.333143
LOC_Os02g39830-LOC_Os04g42134	0.133793	1.64413	0.0813757				GSVIVT01033032001-GSVIVT01008601001	0.362023	1.08761	0.332861
LOC_Os02g39840-LOC_Os04g42140	0.191036	0.898296	0.212664				GSVIVT01033034001-GSVIVT01008600001	0.087486	1.17788	0.074274
LOC_Os02g39950-LOC_Os04g42430	0.137442	0.93278	0.147347				GSVIVT01033036001-GSVIVT01008599001	0.138765	0.93083	0.149077
LOC_Os02g39970-LOC_Os04g42470	0.14974	1.10629	0.135353				GSVIVT01033038001-GSVIVT01008594001	0.196042	1.38744	0.141298
LOC_Os02g40000-LOC_Os04g42500	0.0663404	1.12612	0.0589107				GSVIVT01033039001-GSVIVT01008592001	0.310854	1.44778	0.214711
LOC_Os02g40010-LOC_Os04g42520	0.123125	0.711722	0.172996				GSVIVT01033043001-GSVIVT01008590001	0.150605	1.17109	0.128603
LOC_Os02g40100-LOC_Os04g42610	0.620195	1.89333	0.327568				GSVIVT01033050001-GSVIVT01008585001	0.131336	1.20033	0.109417
LOC_Os02g40410-LOC_Os04g42770	0.464779	1.22352	0.37987				GSVIVT01033053001-GSVIVT01008583001	0.15027	1.53141	0.0981252
LOC_Os02g40430-LOC_Os04g42840	0.135626	0.963079	0.140826				GSVIVT01033076001-GSVIVT01008567001	0.204006	1.3995	0.145771
LOC_Os02g40500-LOC_Os04g42930	0.183189	0.712539	0.257093				GSVIVT01033088001-GSVIVT01008550001	0.816407	1.54744	0.527586
LOC_Os02g40664-LOC_Os04g42980	0.180859	0.946309	0.19112				GSVIVT01033102001-GSVIVT01008530001	0.125582	1.34944	0.0930624
LOC_Os02g40784-LOC_Os04g43270	0.15393	0.975277	0.157832
LOC_Os02g40860-LOC_Os04g43490	0.102277	1.11928	0.0913773
LOC_Os02g41520-LOC_Os04g43700	0.301644	0.869549	0.346897
LOC_Os02g41590-LOC_Os04g43750	0.0718242	0.777704	0.0923541
LOC_Os02g41770-LOC_Os04g43840	0.100586	0.861122	0.116809
LOC_Os02g41990-LOC_Os04g44180	0.409309	1.6405	0.249502
LOC_Os02g42020-LOC_Os04g44210	0.292924	0.954219	0.306977
LOC_Os02g42220-LOC_Os04g44300	0.165149	1.18597	0.139253
LOC_Os02g42590-LOC_Os04g44700	0.247497	0.973857	0.254141
LOC_Os02g42600-LOC_Os04g44710	0.161663	1.24051	0.130319
LOC_Os02g42700-LOC_Os04g44830	0.206159	0.957132	0.215393
LOC_Os02g42710-LOC_Os04g44870	0.110572	0.65771	0.168117
LOC_Os02g42860-LOC_Os04g45040	0.0493323	0.589364	0.0837042
LOC_Os02g42880-LOC_Os04g45070	0.192043	1.47282	0.130391
LOC_Os02g42890-LOC_Os04g45090	0.08566	1.86859	0.0458421
LOC_Os02g42940-LOC_Os04g45190	0.274549	1.12638	0.243745
LOC_Os02g43010-LOC_Os04g45470	0.156799	1.05221	0.149018
LOC_Os02g43020-LOC_Os04g45480	0.0924284	1.0257	0.0901127
LOC_Os02g43040-LOC_Os04g45570	0.210219	0.908372	0.231424
LOC_Os02g43050-LOC_Os04g45580	0.187938	1.02988	0.182484
LOC_Os02g43370-LOC_Os04g45860	0.214774	1.04952	0.204641
LOC_Os02g43470-LOC_Os04g45970	0.0919913	0.858275	0.107182
LOC_Os02g43560-LOC_Os04g46060	0.351231	1.36658	0.257014
LOC_Os02g43590-LOC_Os04g46079	0.130824	0.774756	0.168858
LOC_Os02g43740-LOC_Os04g46180	0.123244	1.26557	0.0973821
LOC_Os02g43760-LOC_Os04g46190	0.141195	0.728589	0.193792
LOC_Os02g43840-LOC_Os04g46290	0.213705	0.728131	0.293498
LOC_Os02g43870-LOC_Os04g46320	0.18716	0.948709	0.197278
LOC_Os02g43930-LOC_Os04g46390	0.0986325	0.993932	0.0992347
LOC_Os02g44010-LOC_Os04g46480	0.412455	0.814221	0.506564
LOC_Os02g44230-LOC_Os04g46760	0.31469	1.4785	0.212844
LOC_Os02g44300-LOC_Os04g46780	0.339964	1.26864	0.267976
LOC_Os02g44340-LOC_Os04g46850	0.679852	1.17498	0.578605
LOC_Os02g44360-LOC_Os04g46860	0.203459	0.955766	0.212876
LOC_Os02g44380-LOC_Os04g46892	0.177214	0.879321	0.201535
LOC_Os02g44500-LOC_Os04g46960	0.0473087	0.948977	0.0498523
LOC_Os02g44540-LOC_Os04g47010	0.586873	1.05982	0.553751
LOC_Os02g44642-LOC_Os04g47240	0.150676	1.0488	0.143664
LOC_Os02g44900-LOC_Os04g47480	0.196834	1.00061	0.196714
LOC_Os02g44910-LOC_Os04g47530	0.118974	1.03736	0.114689
LOC_Os02g44930-LOC_Os04g47690	0.312537	1.443	0.216588
LOC_Os02g45070-LOC_Os04g47870	0.0666412	0.888014	0.0750452
LOC_Os02g45080-LOC_Os04g47890	0.290232	0.880007	0.329807
LOC_Os02g45180-LOC_Os04g47970	0.0456014	0.584203	0.0780574
LOC_Os02g45240-LOC_Os04g48050	0.102201	0.627292	0.162925
LOC_Os02g45250-LOC_Os04g48070	0.158101	1.17717	0.134306
LOC_Os02g45320-LOC_Os04g48270	0.140993	1.09445	0.128826
LOC_Os02g45390-LOC_Os04g48310	0.246721	0.734098	0.336088
LOC_Os02g45480-LOC_Os04g48375	0.416488	0.822507	0.506364
LOC_Os02g45520-LOC_Os04g48390	0.107628	0.926163	0.116209
LOC_Os02g45600-LOC_Os04g48790	0.234734	0.726963	0.322897
LOC_Os02g45690-LOC_Os04g48940	0.291646	1.0261	0.284228
LOC_Os02g45770-LOC_Os04g49150	0.170273	1.22963	0.138475
LOC_Os02g45820-LOC_Os04g49220	0.176229	1.26994	0.138769
LOC_Os02g45980-LOC_Os04g49430	0.311561	1.20988	0.257514
LOC_Os02g46080-LOC_Os04g49490	0.146589	0.721567	0.203154
LOC_Os02g46090-LOC_Os04g49510	0.0769126	0.950375	0.0809287
LOC_Os02g46120-LOC_Os04g49590	0.155295	0.911888	0.170301
LOC_Os02g46660-LOC_Os04g50216	0.0721081	0.905081	0.0796703
LOC_Os02g47130-LOC_Os04g50960	0.754572	1.69436	0.445344
LOC_Os02g47160-LOC_Os04g51030	0.439008	1.37441	0.319415
LOC_Os02g47170-LOC_Os04g51060	0.311976	1.28168	0.243412
LOC_Os02g47180-LOC_Os04g51110	0.0559697	0.839296	0.0666864
LOC_Os02g47190-LOC_Os04g51130	0.217494	0.986581	0.220452
LOC_Os02g47280-LOC_Os04g51190	0.182354	0.776914	0.234716
LOC_Os02g47410-LOC_Os04g51370	0.224735	1.14418	0.196416
