# Supplementary material for: Ancient duplications and grass-specific transposition influenced the evolution of LEAFY transcription factor genes
Source: Commun Biol. 2019 Jun 21;2:237. doi: 10.1038/s42003-019-0469-4 (PMC6588583; doi:10.1038/s42003-019-0469-4)
Supplement: Supplementary file 9 — Supplementary Data 7 [file 42003_2019_469_MOESM9_ESM.xlsx]

## Sheet: LEAFY_Synteny_Network1
Syntelog_1	Syntelog_2	Syntelog_1_label	Syntelog_2_label	Synteny_score	Synteny_score(log10)
Aqcoe5G327800	AL8G38620	Aquco_LFY	Araly_LFY	317	2.50106
Aqcoe5G327800	AT5G61850	Aquco_LFY	At_LFY	266	2.42488
Aqcoe5G327800	scaffold0001645	Aquco_LFY	Ambtr_LFY	645	2.80956
Aqcoe5G327800	Bostr_26833s0050	Aquco_LFY	Boest_LFY	267	2.42651
Aqcoe5G327800	Ciclev10033942m	Aquco_LFY	Citcl_LFY	442	2.64542
Aqcoe5G327800	Cagra_4553s0022	Aquco_LFY	Capgr_LFY	265	2.42325
Aqcoe5G327800	Cp_supercontig_13_181	Aquco_LFY	Carpa_LFY	367	2.56467
Aqcoe5G327800	Carubv10028602m	Aquco_LFY	Capru_LFY	265	2.42325
Aqcoe5G327800	DCAR_016338	Aquco_LFY	Dauca_LFY2	257	2.40993
Aqcoe5G327800	DCAR_025645	Aquco_LFY	Dauca_LFY1	344	2.53656
Aqcoe5G327800	Thhalv10005606m	Aquco_LFY	Eutsa_LFY	266	2.42488
Aqcoe5G327800	Glyma_04G202000	Aquco_LFY	Glyma_LFY1	423	2.62634
Aqcoe5G327800	Glyma_06G163600	Aquco_LFY	Glyma_LFY2	373	2.57171
Aqcoe5G327800	Manes_06G127100	Aquco_LFY	Manes_LFY1	346	2.53908
Aqcoe5G327800	Manes_14G044200	Aquco_LFY	Manes_LFY2	308	2.48855
Aqcoe5G327800	Medtr3g098560	Aquco_LFY	Medtr_LFY	342	2.53403
Aqcoe5G327800	Prupe_5G140700	Aquco_LFY	Prupe_LFY	440	2.64345
Aqcoe5G327800	Potri_015G106900	Aquco_LFY	Poptr_LFY	267	2.42651
Aqcoe5G327800	Phvul_009G160900	Aquco_LFY	Phavu_LFY	393	2.59439
Aqcoe5G327800	Rcomm_30147_m014401	Aquco_LFY	Ricco_LFY	571	2.75664
Aqcoe5G327800	Solyc03g118160_1_1	Aquco_LFY	Solly_LFY	266	2.42488
Aqcoe5G327800	SapurV1A_2394s0010	Aquco_LFY	Salpu_LFY	251	2.39967
Aqcoe5G327800	Thecc1EG014768	Aquco_LFY	Theca_LFY	545	2.7364
Aqcoe5G327800	GSVIVT01008655001	Aquco_LFY	Vitvi_LFY	392	2.59329
Aco019058	AHYPO_006045	Anaco_LFY2*	Amahy_LFY1*	409	2.61172
Aco019059	Cp_supercontig_13_181	Anaco_LFY1*	Carpa_LFY	286	2.45637
Aco019059	Cucsa_156880_1	Anaco_LFY1*	Cucsa_LFY	256	2.40824
Aco019059	DCAR_016338	Anaco_LFY1*	Dauca_LFY2	258	2.41162
Aco019059	Glyma_04G202000	Anaco_LFY1*	Glyma_LFY1	438	2.64147
Aco019059	Glyma_06G163600	Anaco_LFY1*	Glyma_LFY2	381	2.58092
Aco019059	Gorai_001G053900	Anaco_LFY1*	Gosra_LFY	351	2.54531
Aco019059	GSMUA_Achr6T16390_001	Anaco_LFY1*	Musac_LFY	280	2.44716
Aco019059	Manes_06G127100	Anaco_LFY1*	Manes_LFY1	283	2.45179
Aco019059	Manes_14G044200	Anaco_LFY1*	Manes_LFY2	431	2.63448
Aco019059	Prupe_5G140700	Anaco_LFY1*	Prupe_LFY	273	2.43616
Aco019059	Potri_015G106900	Anaco_LFY1*	Poptr_LFY	272	2.43457
Aco019059	Phvul_009G160900	Anaco_LFY1*	Phavu_LFY	316	2.49969
Aco019059	Rcomm_30147_m014401	Anaco_LFY1*	Ricco_LFY	307	2.48714
Aco019059	SapurV1A_2394s0010	Anaco_LFY1*	Salpu_LFY	363	2.55991
Aco019059	Thecc1EG014768	Anaco_LFY1*	Theca_LFY	348	2.54158
Araha_9375s0006	AL8G38620	Araha_LFY	Araly_LFY	500	2.69897
Araha_9375s0006	AT5G61850	Araha_LFY	At_LFY	499	2.6981
Araha_9375s0006	Brara_F02043	Araha_LFY	Brara_LFY2*	499	2.6981
Araha_9375s0006	Bostr_26833s0050	Araha_LFY	Boest_LFY	500	2.69897
Araha_9375s0006	Ciclev10033942m	Araha_LFY	Citcl_LFY	437	2.64048
Araha_9375s0006	Cagra_4553s0022	Araha_LFY	Capgr_LFY	499	2.6981
Araha_9375s0006	Cp_supercontig_13_181	Araha_LFY	Carpa_LFY	493	2.69285
Araha_9375s0006	Carubv10028602m	Araha_LFY	Capru_LFY	448	2.65128
Araha_9375s0006	orange1_1g044766m	Araha_LFY	Citsi_LFY	291	2.46389
Araha_9375s0006	DCAR_025645	Araha_LFY	Dauca_LFY1	289	2.4609
Araha_9375s0006	Thhalv10005606m	Araha_LFY	Eutsa_LFY	492	2.69197
Araha_9375s0006	Fv_mrna33406_1	Araha_LFY	Frave_LFY1	288	2.45939
Araha_9375s0006	Glyma_04G202000	Araha_LFY	Glyma_LFY1	291	2.46389
Araha_9375s0006	Glyma_06G163600	Araha_LFY	Glyma_LFY2	291	2.46389
Araha_9375s0006	Manes_06G127100	Araha_LFY	Manes_LFY1	394	2.5955
Araha_9375s0006	Manes_14G044200	Araha_LFY	Manes_LFY2	344	2.53656
Araha_9375s0006	Migut_D01179	Araha_LFY	Mimgu_LFY1	344	2.53656
Araha_9375s0006	Migut_I00669	Araha_LFY	Mimgu_LFY2*	293	2.46687
Araha_9375s0006	Prupe_5G140700	Araha_LFY	Prupe_LFY	487	2.68753
Araha_9375s0006	Potri_015G106900	Araha_LFY	Poptr_LFY	381	2.58092
Araha_9375s0006	Rcomm_30147_m014401	Araha_LFY	Ricco_LFY	441	2.64444
Araha_9375s0006	Solyc03g118160_1_1	Araha_LFY	Solly_LFY	292	2.46538
Araha_9375s0006	Thecc1EG014768	Araha_LFY	Theca_LFY	441	2.64444
AHYPO_006045	AL8G38620	Amahy_LFY1*	Araly_LFY	430	2.63347
AHYPO_006045	AT5G61850	Amahy_LFY1*	At_LFY	430	2.63347
AHYPO_006045	scaffold0001645	Amahy_LFY1*	Ambtr_LFY	333	2.52244
AHYPO_006045	Brara_B03775	Amahy_LFY1*	Brara_LFY1	336	2.52634
AHYPO_006045	Brara_F02043	Amahy_LFY1*	Brara_LFY2*	427	2.63043
AHYPO_006045	Bostr_26833s0050	Amahy_LFY1*	Boest_LFY	433	2.63649
AHYPO_006045	Ciclev10033942m	Amahy_LFY1*	Citcl_LFY	1815	3.25888
AHYPO_006045	Cagra_4553s0022	Amahy_LFY1*	Capgr_LFY	379	2.57864
AHYPO_006045	Cp_supercontig_13_181	Amahy_LFY1*	Carpa_LFY	568	2.75435
AHYPO_006045	Carubv10028602m	Amahy_LFY1*	Capru_LFY	431	2.63448
AHYPO_006045	Cucsa_156880_1	Amahy_LFY1*	Cucsa_LFY	1008	3.00346
AHYPO_006045	orange1_1g044766m	Amahy_LFY1*	Citsi_LFY	387	2.58771
AHYPO_006045	DCAR_016338	Amahy_LFY1*	Dauca_LFY2	792	2.89873
AHYPO_006045	DCAR_025645	Amahy_LFY1*	Dauca_LFY1	616	2.78958
AHYPO_006045	Eucgr_K02192	Amahy_LFY1*	Eucgr_LFY	484	2.68485
AHYPO_006045	Thhalv10005606m	Amahy_LFY1*	Eutsa_LFY	380	2.57978
AHYPO_006045	Fv_mrna33406_1	Amahy_LFY1*	Frave_LFY1	291	2.46389
AHYPO_006045	Glyma_04G202000	Amahy_LFY1*	Glyma_LFY1	1270	3.1038
AHYPO_006045	Glyma_06G163600	Amahy_LFY1*	Glyma_LFY2	1290	3.11059
AHYPO_006045	Gorai_001G053900	Amahy_LFY1*	Gosra_LFY	1080	3.03342
AHYPO_006045	Lus10016732	Amahy_LFY1*	Linus_LFY1	381	2.58092
AHYPO_006045	Manes_06G127100	Amahy_LFY1*	Manes_LFY1	1606	3.20575
AHYPO_006045	Manes_14G044200	Amahy_LFY1*	Manes_LFY2	1539	3.18724
AHYPO_006045	Migut_D01179	Amahy_LFY1*	Mimgu_LFY1	621	2.79309
AHYPO_006045	Migut_I00669	Amahy_LFY1*	Mimgu_LFY2*	427	2.63043
AHYPO_006045	Medtr3g098560	Amahy_LFY1*	Medtr_LFY	1058	3.02449
AHYPO_006045	Prupe_5G140700	Amahy_LFY1*	Prupe_LFY	1952	3.29048
AHYPO_006045	Potri_015G106900	Amahy_LFY1*	Poptr_LFY	1786	3.25188
AHYPO_006045	Phvul_009G160900	Amahy_LFY1*	Phavu_LFY	897	2.95279
AHYPO_006045	Rcomm_30147_m014401	Amahy_LFY1*	Ricco_LFY	1750	3.24304
AHYPO_006045	Solyc03g118160_1_1	Amahy_LFY1*	Solly_LFY	759	2.88024
AHYPO_006045	SapurV1A_2394s0010	Amahy_LFY1*	Salpu_LFY	1458	3.16376
AHYPO_006045	PGSC0003DMG400014174	Amahy_LFY1*	Soltu_LFY*	712	2.85248
AHYPO_006045	Thecc1EG014768	Amahy_LFY1*	Theca_LFY	1545	3.18893
AHYPO_006045	GSVIVT01008655001	Amahy_LFY1*	Vitvi_LFY	1669	3.22246
AHYPO_006045	Zosma27g00160	Amahy_LFY1*	Zosma_LFY	439	2.64246
AL8G38620	AT5G61850	Araly_LFY	At_LFY	76885	4.88584
AL8G38620	Brara_B03775	Araly_LFY	Brara_LFY1	7652	3.88377
AL8G38620	Brara_F02043	Araly_LFY	Brara_LFY2*	1242	3.09412
AL8G38620	Bostr_26833s0050	Araly_LFY	Boest_LFY	37375	4.57258
AL8G38620	Ciclev10033942m	Araly_LFY	Citcl_LFY	980	2.99123
AL8G38620	Cagra_4553s0022	Araly_LFY	Capgr_LFY	1536	3.18639
AL8G38620	Cp_supercontig_13_181	Araly_LFY	Carpa_LFY	877	2.943
AL8G38620	Carubv10028602m	Araly_LFY	Capru_LFY	101827	5.00786
AL8G38620	Cucsa_156880_1	Araly_LFY	Cucsa_LFY	283	2.45179
AL8G38620	orange1_1g044766m	Araly_LFY	Citsi_LFY	526	2.72099
AL8G38620	DCAR_016338	Araly_LFY	Dauca_LFY2	523	2.7185
AL8G38620	DCAR_025645	Araly_LFY	Dauca_LFY1	501	2.69984
AL8G38620	Eucgr_K02192	Araly_LFY	Eucgr_LFY	382	2.58206
AL8G38620	Thhalv10005606m	Araly_LFY	Eutsa_LFY	28268	4.4513
AL8G38620	Fv_mrna33406_1	Araly_LFY	Frave_LFY1	288	2.45939
AL8G38620	Glyma_04G202000	Araly_LFY	Glyma_LFY1	581	2.76418
AL8G38620	Glyma_06G163600	Araly_LFY	Glyma_LFY2	530	2.72428
AL8G38620	Gorai_001G053900	Araly_LFY	Gosra_LFY	748	2.8739
AL8G38620	Manes_06G127100	Araly_LFY	Manes_LFY1	1589	3.20112
AL8G38620	Manes_14G044200	Araly_LFY	Manes_LFY2	1227	3.08884
AL8G38620	Migut_D01179	Araly_LFY	Mimgu_LFY1	530	2.72428
AL8G38620	Migut_I00669	Araly_LFY	Mimgu_LFY2*	293	2.46687
AL8G38620	Medtr3g098560	Araly_LFY	Medtr_LFY	431	2.63448
AL8G38620	Prupe_5G140700	Araly_LFY	Prupe_LFY	971	2.98722
AL8G38620	Potri_015G106900	Araly_LFY	Poptr_LFY	946	2.97589
AL8G38620	Phvul_009G160900	Araly_LFY	Phavu_LFY	423	2.62634
AL8G38620	Rcomm_30147_m014401	Araly_LFY	Ricco_LFY	1798	3.25479
AL8G38620	Solyc03g118160_1_1	Araly_LFY	Solly_LFY	577	2.76118
AL8G38620	SapurV1A_2394s0010	Araly_LFY	Salpu_LFY	741	2.86982
AL8G38620	PGSC0003DMG400014174	Araly_LFY	Soltu_LFY*	560	2.74819
AL8G38620	Thecc1EG014768	Araly_LFY	Theca_LFY	1782	3.25091
AL8G38620	GSVIVT01008655001	Araly_LFY	Vitvi_LFY	478	2.67943
AT5G61850	Brara_B03775	At_LFY	Brara_LFY1	2523	3.40192
AT5G61850	Brara_F02043	At_LFY	Brara_LFY2*	1217	3.08529
AT5G61850	Bostr_26833s0050	At_LFY	Boest_LFY	38786	4.58867
AT5G61850	Ciclev10033942m	At_LFY	Citcl_LFY	980	2.99123
AT5G61850	Cagra_4553s0022	At_LFY	Capgr_LFY	1537	3.18667
AT5G61850	Cp_supercontig_13_181	At_LFY	Carpa_LFY	826	2.91698
AT5G61850	Carubv10028602m	At_LFY	Capru_LFY	72191	4.85848
AT5G61850	Cucsa_156880_1	At_LFY	Cucsa_LFY	283	2.45179
AT5G61850	orange1_1g044766m	At_LFY	Citsi_LFY	526	2.72099
AT5G61850	DCAR_016338	At_LFY	Dauca_LFY2	523	2.7185
AT5G61850	DCAR_025645	At_LFY	Dauca_LFY1	504	2.70243
AT5G61850	Eucgr_K02192	At_LFY	Eucgr_LFY	382	2.58206
AT5G61850	Thhalv10005606m	At_LFY	Eutsa_LFY	21573	4.33391
AT5G61850	Fv_mrna33406_1	At_LFY	Frave_LFY1	288	2.45939
AT5G61850	Glyma_04G202000	At_LFY	Glyma_LFY1	531	2.72509
AT5G61850	Glyma_06G163600	At_LFY	Glyma_LFY2	530	2.72428
AT5G61850	Gorai_001G053900	At_LFY	Gosra_LFY	746	2.87274
AT5G61850	Manes_06G127100	At_LFY	Manes_LFY1	1595	3.20276
AT5G61850	Manes_14G044200	At_LFY	Manes_LFY2	1280	3.10721
AT5G61850	Migut_D01179	At_LFY	Mimgu_LFY1	530	2.72428
AT5G61850	Migut_I00669	At_LFY	Mimgu_LFY2*	293	2.46687
AT5G61850	Medtr3g098560	At_LFY	Medtr_LFY	431	2.63448
AT5G61850	Prupe_5G140700	At_LFY	Prupe_LFY	921	2.96426
AT5G61850	Potri_015G106900	At_LFY	Poptr_LFY	997	2.9987
AT5G61850	Phvul_009G160900	At_LFY	Phavu_LFY	372	2.57054
AT5G61850	Rcomm_30147_m014401	At_LFY	Ricco_LFY	1801	3.25551
AT5G61850	Solyc03g118160_1_1	At_LFY	Solly_LFY	577	2.76118
AT5G61850	SapurV1A_2394s0010	At_LFY	Salpu_LFY	793	2.89927
AT5G61850	PGSC0003DMG400014174	At_LFY	Soltu_LFY*	560	2.74819
AT5G61850	Thecc1EG014768	At_LFY	Theca_LFY	1733	3.2388
AT5G61850	GSVIVT01008655001	At_LFY	Vitvi_LFY	478	2.67943
scaffold0001645	Ciclev10033942m	Ambtr_LFY	Citcl_LFY	600	2.77815
scaffold0001645	Cp_supercontig_13_181	Ambtr_LFY	Carpa_LFY	279	2.4456
scaffold0001645	DCAR_016338	Ambtr_LFY	Dauca_LFY2	326	2.51322
scaffold0001645	Eucgr_K02192	Ambtr_LFY	Eucgr_LFY	275	2.43933
scaffold0001645	Glyma_04G202000	Ambtr_LFY	Glyma_LFY1	549	2.73957
scaffold0001645	Glyma_06G163600	Ambtr_LFY	Glyma_LFY2	451	2.65418
scaffold0001645	GSMUA_Achr6T16390_001	Ambtr_LFY	Musac_LFY	302	2.48001
scaffold0001645	Manes_06G127100	Ambtr_LFY	Manes_LFY1	402	2.60423
scaffold0001645	Manes_14G044200	Ambtr_LFY	Manes_LFY2	289	2.4609
scaffold0001645	Migut_D01179	Ambtr_LFY	Mimgu_LFY1	278	2.44404
scaffold0001645	Medtr3g098560	Ambtr_LFY	Medtr_LFY	450	2.65321
scaffold0001645	Prupe_5G140700	Ambtr_LFY	Prupe_LFY	599	2.77743
scaffold0001645	Potri_015G106900	Ambtr_LFY	Poptr_LFY	295	2.46982
scaffold0001645	Phvul_009G160900	Ambtr_LFY	Phavu_LFY	377	2.57634
scaffold0001645	Rcomm_30147_m014401	Ambtr_LFY	Ricco_LFY	500	2.69897
scaffold0001645	Solyc03g118160_1_1	Ambtr_LFY	Solly_LFY	278	2.44404
scaffold0001645	PGSC0003DMG400014174	Ambtr_LFY	Soltu_LFY*	278	2.44404
scaffold0001645	Thecc1EG014768	Ambtr_LFY	Theca_LFY	606	2.78247
scaffold0001645	GSVIVT01008655001	Ambtr_LFY	Vitvi_LFY	551	2.74115
scaffold0001645	Zosma27g00160	Ambtr_LFY	Zosma_LFY	310	2.49136
Bradi5g20340	Brast09G192400	Bradi_LFY	Brast_LFY	64725	4.81107
Bradi5g20340	LOC_Os04g51000	Bradi_LFY	Os_LFY	49271	4.69259
Bradi5g20340	Oropetium_20150105_01574A	Bradi_LFY	Oroth_LFY	21950	4.34143
Bradi5g20340	Pahal_G02162	Bradi_LFY	Panha_LFY	47709	4.6786
Bradi5g20340	Pavir_Gb00795	Bradi_LFY	Panvi_LFY1	2546	3.40586
Bradi5g20340	Sobic_006G201600	Bradi_LFY	Sorbi_LFY	47230	4.67422
Bradi5g20340	Seita_7G222300	Bradi_LFY	Setit_LFY	40590	4.60842
Bradi5g20340	Sevir_7G234000	Bradi_LFY	Setvi_LFY	40685	4.60943
Bradi5g20340	GRMZM2G098813	Bradi_LFY	Zeama_LFY2	5327	3.72648
Bradi5g20340	GRMZM2G180190	Bradi_LFY	Zeama_LFY1	12190	4.086
Brara_B03775	Bostr_26833s0050	Brara_LFY1	Boest_LFY	1373	3.13767
Brara_F02043	Bostr_26833s0050	Brara_LFY2*	Boest_LFY	1169	3.06781
Brara_B03775	Ciclev10033942m	Brara_LFY1	Citcl_LFY	369	2.56703
Brara_F02043	Ciclev10033942m	Brara_LFY2*	Citcl_LFY	726	2.86094
Brara_B03775	Cagra_4553s0022	Brara_LFY1	Capgr_LFY	531	2.72509
Brara_F02043	Cagra_4553s0022	Brara_LFY2*	Capgr_LFY	1142	3.05767
Brara_B03775	Brara_F02043	Brara_LFY1	Brara_LFY2*	537	2.72997
Brara_B03775	Cp_supercontig_13_181	Brara_LFY1	Carpa_LFY	371	2.56937
Brara_F02043	Cp_supercontig_13_181	Brara_LFY2*	Carpa_LFY	727	2.86153
Brara_B03775	Carubv10028602m	Brara_LFY1	Capru_LFY	7488	3.87437
Brara_F02043	Carubv10028602m	Brara_LFY2*	Capru_LFY	1115	3.04727
Brara_F02043	Cucsa_156880_1	Brara_LFY2*	Cucsa_LFY	287	2.45788
Brara_F02043	orange1_1g044766m	Brara_LFY2*	Citsi_LFY	391	2.59218
Brara_B03775	DCAR_016338	Brara_LFY1	Dauca_LFY2	330	2.51851
Brara_B03775	DCAR_025645	Brara_LFY1	Dauca_LFY1	311	2.49276
Brara_F02043	DCAR_016338	Brara_LFY2*	Dauca_LFY2	426	2.62941
Brara_F02043	DCAR_025645	Brara_LFY2*	Dauca_LFY1	430	2.63347
Brara_F02043	Eucgr_K02192	Brara_LFY2*	Eucgr_LFY	386	2.58659
Brara_B03775	Thhalv10005606m	Brara_LFY1	Eutsa_LFY	7697	3.88632
Brara_F02043	Thhalv10005606m	Brara_LFY2*	Eutsa_LFY	1160	3.06446
Brara_F02043	Fv_mrna33406_1	Brara_LFY2*	Frave_LFY1	288	2.45939
Brara_B03775	Glyma_04G202000	Brara_LFY1	Glyma_LFY1	332	2.52114
Brara_B03775	Glyma_06G163600	Brara_LFY1	Glyma_LFY2	330	2.51851
Brara_F02043	Glyma_04G202000	Brara_LFY2*	Glyma_LFY1	534	2.72754
Brara_F02043	Glyma_06G163600	Brara_LFY2*	Glyma_LFY2	481	2.68215
Brara_B03775	Gorai_001G053900	Brara_LFY1	Gosra_LFY	269	2.42975
Brara_F02043	Gorai_001G053900	Brara_LFY2*	Gosra_LFY	339	2.5302
Brara_B03775	Manes_06G127100	Brara_LFY1	Manes_LFY1	461	2.6637
Brara_B03775	Manes_14G044200	Brara_LFY1	Manes_LFY2	333	2.52244
Brara_F02043	Manes_06G127100	Brara_LFY2*	Manes_LFY1	635	2.80277
Brara_F02043	Manes_14G044200	Brara_LFY2*	Manes_LFY2	588	2.76938
Brara_B03775	Migut_D01179	Brara_LFY1	Mimgu_LFY1	311	2.49276
Brara_F02043	Migut_D01179	Brara_LFY2*	Mimgu_LFY1	486	2.68664
Brara_F02043	Migut_I00669	Brara_LFY2*	Mimgu_LFY2*	293	2.46687
Brara_B03775	Medtr3g098560	Brara_LFY1	Medtr_LFY	283	2.45179
Brara_F02043	Medtr3g098560	Brara_LFY2*	Medtr_LFY	383	2.5832
Brara_B03775	Prupe_5G140700	Brara_LFY1	Prupe_LFY	417	2.62014
Brara_F02043	Prupe_5G140700	Brara_LFY2*	Prupe_LFY	825	2.91645
Brara_B03775	Potri_015G106900	Brara_LFY1	Poptr_LFY	367	2.56467
Brara_F02043	Potri_015G106900	Brara_LFY2*	Poptr_LFY	673	2.82802
Brara_B03775	Phvul_009G160900	Brara_LFY1	Phavu_LFY	274	2.43775
Brara_F02043	Phvul_009G160900	Brara_LFY2*	Phavu_LFY	376	2.57519
Brara_B03775	Rcomm_30147_m014401	Brara_LFY1	Ricco_LFY	421	2.62428
Brara_F02043	Rcomm_30147_m014401	Brara_LFY2*	Ricco_LFY	727	2.86153
Brara_B03775	Solyc03g118160_1_1	Brara_LFY1	Solly_LFY	355	2.55023
Brara_F02043	Solyc03g118160_1_1	Brara_LFY2*	Solly_LFY	531	2.72509
Brara_B03775	SapurV1A_2394s0010	Brara_LFY1	Salpu_LFY	361	2.55751
Brara_F02043	SapurV1A_2394s0010	Brara_LFY2*	Salpu_LFY	514	2.71096
Brara_B03775	PGSC0003DMG400014174	Brara_LFY1	Soltu_LFY*	277	2.44248
Brara_F02043	PGSC0003DMG400014174	Brara_LFY2*	Soltu_LFY*	480	2.68124
Brara_B03775	Thecc1EG014768	Brara_LFY1	Theca_LFY	420	2.62325
Brara_F02043	Thecc1EG014768	Brara_LFY2*	Theca_LFY	777	2.89042
Brara_B03775	GSVIVT01008655001	Brara_LFY1	Vitvi_LFY	330	2.51851
Brara_F02043	GSVIVT01008655001	Brara_LFY2*	Vitvi_LFY	432	2.63548
Brast09G192400	LOC_Os04g51000	Brast_LFY	Os_LFY	60688	4.7831
Brast09G192400	Oropetium_20150105_01574A	Brast_LFY	Oroth_LFY	22003	4.34248
Brast09G192400	Pahal_G02162	Brast_LFY	Panha_LFY	59311	4.77314
Brast09G192400	Pavir_Gb00795	Brast_LFY	Panvi_LFY1	2684	3.42878
Brast09G192400	Sobic_006G201600	Brast_LFY	Sorbi_LFY	59999	4.77814
Brast09G192400	Seita_7G222300	Brast_LFY	Setit_LFY	52880	4.72329
Brast09G192400	Sevir_7G234000	Brast_LFY	Setvi_LFY	52541	4.7205
Brast09G192400	GRMZM2G098813	Brast_LFY	Zeama_LFY2	9672	3.98552
Brast09G192400	GRMZM2G180190	Brast_LFY	Zeama_LFY1	12490	4.09656
Bostr_26833s0050	Ciclev10033942m	Boest_LFY	Citcl_LFY	983	2.99255
Bostr_26833s0050	Cagra_4553s0022	Boest_LFY	Capgr_LFY	1494	3.17435
Bostr_26833s0050	Cp_supercontig_13_181	Boest_LFY	Carpa_LFY	826	2.91698
Bostr_26833s0050	Carubv10028602m	Boest_LFY	Capru_LFY	35592	4.55135
Bostr_26833s0050	Cucsa_156880_1	Boest_LFY	Cucsa_LFY	286	2.45637
Bostr_26833s0050	orange1_1g044766m	Boest_LFY	Citsi_LFY	526	2.72099
Bostr_26833s0050	DCAR_016338	Boest_LFY	Dauca_LFY2	526	2.72099
Bostr_26833s0050	DCAR_025645	Boest_LFY	Dauca_LFY1	506	2.70415
Bostr_26833s0050	Eucgr_K02192	Boest_LFY	Eucgr_LFY	334	2.52375
Bostr_26833s0050	Thhalv10005606m	Boest_LFY	Eutsa_LFY	5739	3.75884
Bostr_26833s0050	Fv_mrna33406_1	Boest_LFY	Frave_LFY1	288	2.45939
Bostr_26833s0050	Glyma_04G202000	Boest_LFY	Glyma_LFY1	532	2.72591
Bostr_26833s0050	Glyma_06G163600	Boest_LFY	Glyma_LFY2	532	2.72591
Bostr_26833s0050	Gorai_001G053900	Boest_LFY	Gosra_LFY	747	2.87332
Bostr_26833s0050	Manes_06G127100	Boest_LFY	Manes_LFY1	1597	3.2033
Bostr_26833s0050	Manes_14G044200	Boest_LFY	Manes_LFY2	1282	3.10789
Bostr_26833s0050	Migut_D01179	Boest_LFY	Mimgu_LFY1	533	2.72673
Bostr_26833s0050	Migut_I00669	Boest_LFY	Mimgu_LFY2*	293	2.46687
Bostr_26833s0050	Medtr3g098560	Boest_LFY	Medtr_LFY	433	2.63649
Bostr_26833s0050	Prupe_5G140700	Boest_LFY	Prupe_LFY	922	2.96473
Bostr_26833s0050	Potri_015G106900	Boest_LFY	Poptr_LFY	1000	3
Bostr_26833s0050	Phvul_009G160900	Boest_LFY	Phavu_LFY	375	2.57403
Bostr_26833s0050	Rcomm_30147_m014401	Boest_LFY	Ricco_LFY	1803	3.256
Bostr_26833s0050	Solyc03g118160_1_1	Boest_LFY	Solly_LFY	580	2.76343
Bostr_26833s0050	SapurV1A_2394s0010	Boest_LFY	Salpu_LFY	795	2.90037
Bostr_26833s0050	PGSC0003DMG400014174	Boest_LFY	Soltu_LFY*	563	2.75051
Bostr_26833s0050	Thecc1EG014768	Boest_LFY	Theca_LFY	1786	3.25188
Bostr_26833s0050	GSVIVT01008655001	Boest_LFY	Vitvi_LFY	481	2.68215
Ciclev10033942m	Cagra_4553s0022	Citcl_LFY	Capgr_LFY	871	2.94002
Ciclev10033942m	Cp_supercontig_13_181	Citcl_LFY	Carpa_LFY	1971	3.29469
Ciclev10033942m	Carubv10028602m	Citcl_LFY	Capru_LFY	929	2.96802
Ciclev10033942m	Cucsa_156880_1	Citcl_LFY	Cucsa_LFY	1820	3.26007
Ciclev10033942m	orange1_1g044766m	Citcl_LFY	Citsi_LFY	2034	3.30835
Ciclev10033942m	DCAR_016338	Citcl_LFY	Dauca_LFY2	1949	3.28981
Ciclev10033942m	DCAR_025645	Citcl_LFY	Dauca_LFY1	1055	3.02325
Ciclev10033942m	Eucgr_K02192	Citcl_LFY	Eucgr_LFY	902	2.95521
Ciclev10033942m	Thhalv10005606m	Citcl_LFY	Eutsa_LFY	874	2.94151
Ciclev10033942m	Fv_mrna33406_1	Citcl_LFY	Frave_LFY1	590	2.77085
Ciclev10033942m	Glyma_04G202000	Citcl_LFY	Glyma_LFY1	2621	3.41847
Ciclev10033942m	Glyma_06G163600	Citcl_LFY	Glyma_LFY2	2823	3.45071
Ciclev10033942m	Gorai_001G053900	Citcl_LFY	Gosra_LFY	2633	3.42045
Ciclev10033942m	Lus10022427	Citcl_LFY	Linus_LFY2	349	2.54283
Ciclev10033942m	Lus10016732	Citcl_LFY	Linus_LFY1	604	2.78104
Ciclev10033942m	Manes_06G127100	Citcl_LFY	Manes_LFY1	3901	3.59118
Ciclev10033942m	Manes_14G044200	Citcl_LFY	Manes_LFY2	3805	3.58035
Ciclev10033942m	Migut_D01179	Citcl_LFY	Mimgu_LFY1	917	2.96237
Ciclev10033942m	Migut_I00669	Citcl_LFY	Mimgu_LFY2*	888	2.94841
Ciclev10033942m	Medtr3g098560	Citcl_LFY	Medtr_LFY	2661	3.42504
Ciclev10033942m	Prupe_5G140700	Citcl_LFY	Prupe_LFY	4378	3.64128
Ciclev10033942m	Potri_015G106900	Citcl_LFY	Poptr_LFY	4940	3.69373
Ciclev10033942m	Phvul_009G160900	Citcl_LFY	Phavu_LFY	754	2.87737
Ciclev10033942m	Rcomm_30147_m014401	Citcl_LFY	Ricco_LFY	5000	3.69897
Ciclev10033942m	Solyc03g118160_1_1	Citcl_LFY	Solly_LFY	1410	3.14922
Ciclev10033942m	SapurV1A_2394s0010	Citcl_LFY	Salpu_LFY	3827	3.58286
Ciclev10033942m	PGSC0003DMG400014174	Citcl_LFY	Soltu_LFY*	1318	3.11992
Ciclev10033942m	Thecc1EG014768	Citcl_LFY	Theca_LFY	5365	3.72957
Ciclev10033942m	GSVIVT01008655001	Citcl_LFY	Vitvi_LFY	2825	3.45102
Ciclev10033942m	Zosma27g00160	Citcl_LFY	Zosma_LFY	867	2.93802
Cagra_4553s0022	Cp_supercontig_13_181	Capgr_LFY	Carpa_LFY	774	2.88874
Cagra_4553s0022	Carubv10028602m	Capgr_LFY	Capru_LFY	1487	3.17231
Cagra_4553s0022	Cucsa_156880_1	Capgr_LFY	Cucsa_LFY	284	2.45332
Cagra_4553s0022	orange1_1g044766m	Capgr_LFY	Citsi_LFY	489	2.68931
Cagra_4553s0022	DCAR_016338	Capgr_LFY	Dauca_LFY2	474	2.67578
Cagra_4553s0022	DCAR_025645	Capgr_LFY	Dauca_LFY1	474	2.67578
Cagra_4553s0022	Eucgr_K02192	Capgr_LFY	Eucgr_LFY	383	2.5832
Cagra_4553s0022	Thhalv10005606m	Capgr_LFY	Eutsa_LFY	1435	3.15685
Cagra_4553s0022	Fv_mrna33406_1	Capgr_LFY	Frave_LFY1	288	2.45939
Cagra_4553s0022	Glyma_04G202000	Capgr_LFY	Glyma_LFY1	529	2.72346
Cagra_4553s0022	Glyma_06G163600	Capgr_LFY	Glyma_LFY2	530	2.72428
Cagra_4553s0022	Gorai_001G053900	Capgr_LFY	Gosra_LFY	335	2.52504
Cagra_4553s0022	Manes_06G127100	Capgr_LFY	Manes_LFY1	730	2.86332
Cagra_4553s0022	Manes_14G044200	Capgr_LFY	Manes_LFY2	630	2.79934
Cagra_4553s0022	Migut_D01179	Capgr_LFY	Mimgu_LFY1	531	2.72509
Cagra_4553s0022	Migut_I00669	Capgr_LFY	Mimgu_LFY2*	292	2.46538
Cagra_4553s0022	Medtr3g098560	Capgr_LFY	Medtr_LFY	430	2.63347
Cagra_4553s0022	Prupe_5G140700	Capgr_LFY	Prupe_LFY	869	2.93902
Cagra_4553s0022	Potri_015G106900	Capgr_LFY	Poptr_LFY	821	2.91434
Cagra_4553s0022	Phvul_009G160900	Capgr_LFY	Phavu_LFY	373	2.57171
Cagra_4553s0022	Rcomm_30147_m014401	Capgr_LFY	Ricco_LFY	873	2.94101
Cagra_4553s0022	Solyc03g118160_1_1	Capgr_LFY	Solly_LFY	578	2.76193
Cagra_4553s0022	SapurV1A_2394s0010	Capgr_LFY	Salpu_LFY	661	2.8202
Cagra_4553s0022	PGSC0003DMG400014174	Capgr_LFY	Soltu_LFY*	561	2.74896
Cagra_4553s0022	Thecc1EG014768	Capgr_LFY	Theca_LFY	872	2.94052
Cagra_4553s0022	GSVIVT01008655001	Capgr_LFY	Vitvi_LFY	428	2.63144
Cp_supercontig_13_181	Carubv10028602m	Carpa_LFY	Capru_LFY	775	2.8893
Cp_supercontig_13_181	Cucsa_156880_1	Carpa_LFY	Cucsa_LFY	324	2.51055
Cp_supercontig_13_181	orange1_1g044766m	Carpa_LFY	Citsi_LFY	1377	3.13893
Cp_supercontig_13_181	DCAR_016338	Carpa_LFY	Dauca_LFY2	762	2.88195
Cp_supercontig_13_181	DCAR_025645	Carpa_LFY	Dauca_LFY1	713	2.85309
Cp_supercontig_13_181	Eucgr_K02192	Carpa_LFY	Eucgr_LFY	424	2.62737
Cp_supercontig_13_181	Thhalv10005606m	Carpa_LFY	Eutsa_LFY	718	2.85612
Cp_supercontig_13_181	Fv_mrna33406_1	Carpa_LFY	Frave_LFY1	337	2.52763
Cp_supercontig_13_181	Glyma_04G202000	Carpa_LFY	Glyma_LFY1	867	2.93802
Cp_supercontig_13_181	Glyma_06G163600	Carpa_LFY	Glyma_LFY2	813	2.91009
Cp_supercontig_13_181	Gorai_001G053900	Carpa_LFY	Gosra_LFY	1906	3.28012
Cp_supercontig_13_181	Lus10016732	Carpa_LFY	Linus_LFY1	261	2.41664
Cp_supercontig_13_181	Manes_06G127100	Carpa_LFY	Manes_LFY1	2669	3.42635
Cp_supercontig_13_181	Manes_14G044200	Carpa_LFY	Manes_LFY2	2508	3.39933
Cp_supercontig_13_181	Migut_D01179	Carpa_LFY	Mimgu_LFY1	768	2.88536
Cp_supercontig_13_181	Migut_I00669	Carpa_LFY	Mimgu_LFY2*	680	2.83251
Cp_supercontig_13_181	Medtr3g098560	Carpa_LFY	Medtr_LFY	715	2.85431
Cp_supercontig_13_181	Prupe_5G140700	Carpa_LFY	Prupe_LFY	1366	3.13545
Cp_supercontig_13_181	Potri_015G106900	Carpa_LFY	Poptr_LFY	1995	3.29994
Cp_supercontig_13_181	Phvul_009G160900	Carpa_LFY	Phavu_LFY	520	2.716
Cp_supercontig_13_181	Rcomm_30147_m014401	Carpa_LFY	Ricco_LFY	3404	3.53199
Cp_supercontig_13_181	Solyc03g118160_1_1	Carpa_LFY	Solly_LFY	965	2.98453
Cp_supercontig_13_181	SapurV1A_2394s0010	Carpa_LFY	Salpu_LFY	1584	3.19976
Cp_supercontig_13_181	PGSC0003DMG400014174	Carpa_LFY	Soltu_LFY*	869	2.93902
Cp_supercontig_13_181	Thecc1EG014768	Carpa_LFY	Theca_LFY	3593	3.55546
Cp_supercontig_13_181	GSVIVT01008655001	Carpa_LFY	Vitvi_LFY	680	2.83251
Carubv10028602m	Cucsa_156880_1	Capru_LFY	Cucsa_LFY	284	2.45332
Carubv10028602m	orange1_1g044766m	Capru_LFY	Citsi_LFY	525	2.72016
Carubv10028602m	DCAR_016338	Capru_LFY	Dauca_LFY2	524	2.71933
Carubv10028602m	DCAR_025645	Capru_LFY	Dauca_LFY1	505	2.70329
Carubv10028602m	Eucgr_K02192	Capru_LFY	Eucgr_LFY	384	2.58433
Carubv10028602m	Thhalv10005606m	Capru_LFY	Eutsa_LFY	27111	4.43315
Carubv10028602m	Fv_mrna33406_1	Capru_LFY	Frave_LFY1	288	2.45939
Carubv10028602m	Glyma_04G202000	Capru_LFY	Glyma_LFY1	529	2.72346
Carubv10028602m	Glyma_06G163600	Capru_LFY	Glyma_LFY2	531	2.72509
Carubv10028602m	Gorai_001G053900	Capru_LFY	Gosra_LFY	747	2.87332
Carubv10028602m	Manes_06G127100	Capru_LFY	Manes_LFY1	1596	3.20303
Carubv10028602m	Manes_14G044200	Capru_LFY	Manes_LFY2	1179	3.07151
Carubv10028602m	Migut_D01179	Capru_LFY	Mimgu_LFY1	480	2.68124
Carubv10028602m	Migut_I00669	Capru_LFY	Mimgu_LFY2*	292	2.46538
Carubv10028602m	Medtr3g098560	Capru_LFY	Medtr_LFY	431	2.63448
Carubv10028602m	Prupe_5G140700	Capru_LFY	Prupe_LFY	868	2.93852
Carubv10028602m	Potri_015G106900	Capru_LFY	Poptr_LFY	946	2.97589
Carubv10028602m	Phvul_009G160900	Capru_LFY	Phavu_LFY	374	2.57287
Carubv10028602m	Rcomm_30147_m014401	Capru_LFY	Ricco_LFY	1803	3.256
Carubv10028602m	Solyc03g118160_1_1	Capru_LFY	Solly_LFY	577	2.76118
Carubv10028602m	SapurV1A_2394s0010	Capru_LFY	Salpu_LFY	793	2.89927
Carubv10028602m	PGSC0003DMG400014174	Capru_LFY	Soltu_LFY*	560	2.74819
Carubv10028602m	Thecc1EG014768	Capru_LFY	Theca_LFY	1732	3.23855
Carubv10028602m	GSVIVT01008655001	Capru_LFY	Vitvi_LFY	428	2.63144
Cucsa_156880_1	DCAR_016338	Cucsa_LFY	Dauca_LFY2	1175	3.07004
Cucsa_156880_1	DCAR_025645	Cucsa_LFY	Dauca_LFY1	426	2.62941
Cucsa_156880_1	Eucgr_K02192	Cucsa_LFY	Eucgr_LFY	482	2.68305
Cucsa_156880_1	Thhalv10005606m	Cucsa_LFY	Eutsa_LFY	278	2.44404
Cucsa_156880_1	Glyma_04G202000	Cucsa_LFY	Glyma_LFY1	1724	3.23654
Cucsa_156880_1	Glyma_06G163600	Cucsa_LFY	Glyma_LFY2	1824	3.26102
Cucsa_156880_1	Gorai_001G053900	Cucsa_LFY	Gosra_LFY	1490	3.17319
Cucsa_156880_1	Kaladp0081s0379	Cucsa_LFY	Kalfe_LFY	524	2.71933
Cucsa_156880_1	Kalax_0574s0005	Cucsa_LFY	Kalla_LFY2	499	2.6981
Cucsa_156880_1	Lus10016732	Cucsa_LFY	Linus_LFY1	339	2.5302
Cucsa_156880_1	GSMUA_Achr6T16390_001	Cucsa_LFY	Musac_LFY	315	2.49831
Cucsa_156880_1	Manes_06G127100	Cucsa_LFY	Manes_LFY1	2206	3.34361
Cucsa_156880_1	Manes_14G044200	Cucsa_LFY	Manes_LFY2	1973	3.29513
Cucsa_156880_1	Migut_D01179	Cucsa_LFY	Mimgu_LFY1	333	2.52244
Cucsa_156880_1	Medtr3g098560	Cucsa_LFY	Medtr_LFY	1388	3.14239
Cucsa_156880_1	Prupe_5G140700	Cucsa_LFY	Prupe_LFY	2719	3.43441
Cucsa_156880_1	Potri_015G106900	Cucsa_LFY	Poptr_LFY	2557	3.40773
Cucsa_156880_1	Phvul_009G160900	Cucsa_LFY	Phavu_LFY	1118	3.04844
Cucsa_156880_1	Rcomm_30147_m014401	Cucsa_LFY	Ricco_LFY	2507	3.39915
Cucsa_156880_1	Solyc03g118160_1_1	Cucsa_LFY	Solly_LFY	520	2.716
Cucsa_156880_1	SapurV1A_2394s0010	Cucsa_LFY	Salpu_LFY	2127	3.32777
Cucsa_156880_1	PGSC0003DMG400014174	Cucsa_LFY	Soltu_LFY*	523	2.7185
Cucsa_156880_1	Thecc1EG014768	Cucsa_LFY	Theca_LFY	2710	3.43297
Cucsa_156880_1	GSVIVT01008655001	Cucsa_LFY	Vitvi_LFY	2042	3.31006
Cucsa_156880_1	Zosma27g00160	Cucsa_LFY	Zosma_LFY	544	2.7356
orange1_1g044766m	DCAR_016338	Citsi_LFY	Dauca_LFY2	533	2.72673
orange1_1g044766m	DCAR_025645	Citsi_LFY	Dauca_LFY1	627	2.79727
orange1_1g044766m	Eucgr_K02192	Citsi_LFY	Eucgr_LFY	389	2.58995
orange1_1g044766m	Thhalv10005606m	Citsi_LFY	Eutsa_LFY	420	2.62325
orange1_1g044766m	Fv_mrna33406_1	Citsi_LFY	Frave_LFY1	542	2.734
orange1_1g044766m	Glyma_04G202000	Citsi_LFY	Glyma_LFY1	688	2.83759
orange1_1g044766m	Glyma_06G163600	Citsi_LFY	Glyma_LFY2	687	2.83696
orange1_1g044766m	Gorai_001G053900	Citsi_LFY	Gosra_LFY	826	2.91698
orange1_1g044766m	Manes_06G127100	Citsi_LFY	Manes_LFY1	1282	3.10789
orange1_1g044766m	Manes_14G044200	Citsi_LFY	Manes_LFY2	1231	3.09026
orange1_1g044766m	Migut_D01179	Citsi_LFY	Mimgu_LFY1	485	2.68574
orange1_1g044766m	Migut_I00669	Citsi_LFY	Mimgu_LFY2*	839	2.92376
orange1_1g044766m	Medtr3g098560	Citsi_LFY	Medtr_LFY	634	2.80209
orange1_1g044766m	Prupe_5G140700	Citsi_LFY	Prupe_LFY	938	2.9722
orange1_1g044766m	Potri_015G106900	Citsi_LFY	Poptr_LFY	1426	3.15412
orange1_1g044766m	Phvul_009G160900	Citsi_LFY	Phavu_LFY	284	2.45332
orange1_1g044766m	Rcomm_30147_m014401	Citsi_LFY	Ricco_LFY	1627	3.21139
orange1_1g044766m	Solyc03g118160_1_1	Citsi_LFY	Solly_LFY	781	2.89265
orange1_1g044766m	SapurV1A_2394s0010	Citsi_LFY	Salpu_LFY	1176	3.07041
orange1_1g044766m	PGSC0003DMG400014174	Citsi_LFY	Soltu_LFY*	734	2.8657
orange1_1g044766m	Thecc1EG014768	Citsi_LFY	Theca_LFY	1583	3.19948
orange1_1g044766m	GSVIVT01008655001	Citsi_LFY	Vitvi_LFY	342	2.53403
DCAR_016338	DCAR_025645	Dauca_LFY2	Dauca_LFY1	457	2.65992
DCAR_016338	Eucgr_K02192	Dauca_LFY2	Eucgr_LFY	579	2.76268
DCAR_025645	Eucgr_K02192	Dauca_LFY1	Eucgr_LFY	329	2.5172
DCAR_016338	Thhalv10005606m	Dauca_LFY2	Eutsa_LFY	467	2.66932
DCAR_025645	Thhalv10005606m	Dauca_LFY1	Eutsa_LFY	401	2.60314
DCAR_025645	Fv_mrna33406_1	Dauca_LFY1	Frave_LFY1	388	2.58883
DCAR_016338	Glyma_04G202000	Dauca_LFY2	Glyma_LFY1	5267	3.72156
DCAR_016338	Glyma_06G163600	Dauca_LFY2	Glyma_LFY2	5219	3.71759
DCAR_025645	Glyma_04G202000	Dauca_LFY1	Glyma_LFY1	767	2.8848
DCAR_025645	Glyma_06G163600	Dauca_LFY1	Glyma_LFY2	765	2.88366
DCAR_016338	Gorai_001G053900	Dauca_LFY2	Gosra_LFY	1685	3.2266
DCAR_025645	Gorai_001G053900	Dauca_LFY1	Gosra_LFY	621	2.79309
DCAR_016338	Kaladp0081s0379	Dauca_LFY2	Kalfe_LFY	598	2.7767
DCAR_016338	Kalax_0574s0005	Dauca_LFY2	Kalla_LFY2	486	2.68664
DCAR_016338	Lus10016732	Dauca_LFY2	Linus_LFY1	324	2.51055
DCAR_025645	Lus10022427	Dauca_LFY1	Linus_LFY2	280	2.44716
DCAR_025645	Lus10016732	Dauca_LFY1	Linus_LFY1	424	2.62737
DCAR_016338	Manes_06G127100	Dauca_LFY2	Manes_LFY1	6066	3.7829
DCAR_016338	Manes_14G044200	Dauca_LFY2	Manes_LFY2	5757	3.7602
DCAR_025645	Manes_06G127100	Dauca_LFY1	Manes_LFY1	917	2.96237
DCAR_025645	Manes_14G044200	Dauca_LFY1	Manes_LFY2	968	2.98588
DCAR_016338	Migut_D01179	Dauca_LFY2	Mimgu_LFY1	3556	3.55096
DCAR_016338	Migut_I00669	Dauca_LFY2	Mimgu_LFY2*	617	2.79029
DCAR_025645	Migut_D01179	Dauca_LFY1	Mimgu_LFY1	859	2.93399
DCAR_025645	Migut_I00669	Dauca_LFY1	Mimgu_LFY2*	919	2.96332
DCAR_016338	Medtr3g098560	Dauca_LFY2	Medtr_LFY	1625	3.21085
DCAR_025645	Medtr3g098560	Dauca_LFY1	Medtr_LFY	699	2.84448
DCAR_016338	Prupe_5G140700	Dauca_LFY2	Prupe_LFY	7092	3.85077
DCAR_025645	Prupe_5G140700	Dauca_LFY1	Prupe_LFY	1002	3.00087
DCAR_016338	Potri_015G106900	Dauca_LFY2	Poptr_LFY	4909	3.69099
DCAR_025645	Potri_015G106900	Dauca_LFY1	Poptr_LFY	903	2.95569
DCAR_016338	Phvul_009G160900	Dauca_LFY2	Phavu_LFY	3074	3.4877
DCAR_025645	Phvul_009G160900	Dauca_LFY1	Phavu_LFY	473	2.67486
DCAR_016338	Rcomm_30147_m014401	Dauca_LFY2	Ricco_LFY	5837	3.76619
DCAR_025645	Rcomm_30147_m014401	Dauca_LFY1	Ricco_LFY	1105	3.04336
DCAR_016338	Solyc03g118160_1_1	Dauca_LFY2	Solly_LFY	1174	3.06967
DCAR_025645	Solyc03g118160_1_1	Dauca_LFY1	Solly_LFY	1282	3.10789
DCAR_016338	SapurV1A_2394s0010	Dauca_LFY2	Salpu_LFY	4207	3.62397
DCAR_025645	SapurV1A_2394s0010	Dauca_LFY1	Salpu_LFY	648	2.81158
DCAR_016338	PGSC0003DMG400014174	Dauca_LFY2	Soltu_LFY*	1130	3.05308
DCAR_025645	PGSC0003DMG400014174	Dauca_LFY1	Soltu_LFY*	1232	3.09061
DCAR_016338	Thecc1EG014768	Dauca_LFY2	Theca_LFY	3338	3.52349
DCAR_025645	Thecc1EG014768	Dauca_LFY1	Theca_LFY	1157	3.06333
DCAR_016338	GSVIVT01008655001	Dauca_LFY2	Vitvi_LFY	1784	3.25139
DCAR_025645	GSVIVT01008655001	Dauca_LFY1	Vitvi_LFY	679	2.83187
DCAR_016338	Zosma27g00160	Dauca_LFY2	Zosma_LFY	602	2.7796
Eucgr_K02192	Thhalv10005606m	Eucgr_LFY	Eutsa_LFY	327	2.51455
Eucgr_K02192	Fv_mrna33406_1	Eucgr_LFY	Frave_LFY1	291	2.46389
Eucgr_K02192	Glyma_04G202000	Eucgr_LFY	Glyma_LFY1	728	2.86213
Eucgr_K02192	Glyma_06G163600	Eucgr_LFY	Glyma_LFY2	775	2.8893
Eucgr_K02192	Gorai_001G053900	Eucgr_LFY	Gosra_LFY	337	2.52763
Eucgr_K02192	Lus10016732	Eucgr_LFY	Linus_LFY1	338	2.52892
Eucgr_K02192	GSMUA_Achr6T16390_001	Eucgr_LFY	Musac_LFY	285	2.45484
Eucgr_K02192	Manes_06G127100	Eucgr_LFY	Manes_LFY1	821	2.91434
Eucgr_K02192	Manes_14G044200	Eucgr_LFY	Manes_LFY2	672	2.82737
Eucgr_K02192	Migut_D01179	Eucgr_LFY	Mimgu_LFY1	433	2.63649
Eucgr_K02192	Migut_I00669	Eucgr_LFY	Mimgu_LFY2*	341	2.53275
Eucgr_K02192	Medtr3g098560	Eucgr_LFY	Medtr_LFY	617	2.79029
Eucgr_K02192	Prupe_5G140700	Eucgr_LFY	Prupe_LFY	944	2.97497
Eucgr_K02192	Potri_015G106900	Eucgr_LFY	Poptr_LFY	792	2.89873
Eucgr_K02192	Phvul_009G160900	Eucgr_LFY	Phavu_LFY	547	2.73799
Eucgr_K02192	Rcomm_30147_m014401	Eucgr_LFY	Ricco_LFY	909	2.95856
Eucgr_K02192	Solyc03g118160_1_1	Eucgr_LFY	Solly_LFY	422	2.62531
Eucgr_K02192	SapurV1A_2394s0010	Eucgr_LFY	Salpu_LFY	504	2.70243
Eucgr_K02192	PGSC0003DMG400014174	Eucgr_LFY	Soltu_LFY*	376	2.57519
Eucgr_K02192	Thecc1EG014768	Eucgr_LFY	Theca_LFY	955	2.98
Eucgr_K02192	GSVIVT01008655001	Eucgr_LFY	Vitvi_LFY	758	2.87967
Eucgr_K02192	Zosma27g00160	Eucgr_LFY	Zosma_LFY	321	2.50651
Thhalv10005606m	Fv_mrna33406_1	Eutsa_LFY	Frave_LFY1	287	2.45788
Thhalv10005606m	Glyma_04G202000	Eutsa_LFY	Glyma_LFY1	473	2.67486
Thhalv10005606m	Glyma_06G163600	Eutsa_LFY	Glyma_LFY2	474	2.67578
Thhalv10005606m	Gorai_001G053900	Eutsa_LFY	Gosra_LFY	690	2.83885
Thhalv10005606m	Manes_06G127100	Eutsa_LFY	Manes_LFY1	1485	3.17173
Thhalv10005606m	Manes_14G044200	Eutsa_LFY	Manes_LFY2	1123	3.05038
Thhalv10005606m	Migut_D01179	Eutsa_LFY	Mimgu_LFY1	426	2.62941
Thhalv10005606m	Migut_I00669	Eutsa_LFY	Mimgu_LFY2*	290	2.4624
Thhalv10005606m	Medtr3g098560	Eutsa_LFY	Medtr_LFY	373	2.57171
Thhalv10005606m	Prupe_5G140700	Eutsa_LFY	Prupe_LFY	814	2.91062
Thhalv10005606m	Potri_015G106900	Eutsa_LFY	Poptr_LFY	891	2.94988
Thhalv10005606m	Phvul_009G160900	Eutsa_LFY	Phavu_LFY	369	2.56703
Thhalv10005606m	Rcomm_30147_m014401	Eutsa_LFY	Ricco_LFY	1693	3.22866
Thhalv10005606m	Solyc03g118160_1_1	Eutsa_LFY	Solly_LFY	519	2.71517
Thhalv10005606m	SapurV1A_2394s0010	Eutsa_LFY	Salpu_LFY	691	2.83948
Thhalv10005606m	PGSC0003DMG400014174	Eutsa_LFY	Soltu_LFY*	502	2.7007
Thhalv10005606m	Thecc1EG014768	Eutsa_LFY	Theca_LFY	1676	3.22427
Thhalv10005606m	GSVIVT01008655001	Eutsa_LFY	Vitvi_LFY	477	2.67852
Fv_mrna33406_1	Glyma_04G202000	Frave_LFY1	Glyma_LFY1	442	2.64542
Fv_mrna33406_1	Glyma_06G163600	Frave_LFY1	Glyma_LFY2	442	2.64542
Fv_mrna33406_1	Gorai_001G053900	Frave_LFY1	Gosra_LFY	288	2.45939
Fv_mrna33406_1	Manes_06G127100	Frave_LFY1	Manes_LFY1	391	2.59218
Fv_mrna33406_1	Manes_14G044200	Frave_LFY1	Manes_LFY2	390	2.59106
Fv_mrna33406_1	Migut_D01179	Frave_LFY1	Mimgu_LFY1	289	2.4609
Fv_mrna33406_1	Migut_I00669	Frave_LFY1	Mimgu_LFY2*	544	2.7356
Fv_mrna33406_1	Medtr3g098560	Frave_LFY1	Medtr_LFY	390	2.59106
Fv_mrna33406_1	Prupe_5G140700	Frave_LFY1	Prupe_LFY	543	2.7348
Fv_mrna33406_1	Potri_015G106900	Frave_LFY1	Poptr_LFY	381	2.58092
Fv_mrna33406_1	Phvul_009G160900	Frave_LFY1	Phavu_LFY	282	2.45025
Fv_mrna33406_1	Rcomm_30147_m014401	Frave_LFY1	Ricco_LFY	543	2.7348
Fv_mrna33406_1	Solyc03g118160_1_1	Frave_LFY1	Solly_LFY	340	2.53148
Fv_mrna33406_1	SapurV1A_2394s0010	Frave_LFY1	Salpu_LFY	334	2.52375
Fv_mrna33406_1	PGSC0003DMG400014174	Frave_LFY1	Soltu_LFY*	340	2.53148
Fv_mrna33406_1	Thecc1EG014768	Frave_LFY1	Theca_LFY	593	2.77305
Fv_mrna33406_1	GSVIVT01008655001	Frave_LFY1	Vitvi_LFY	341	2.53275
Glyma_04G202000	Glyma_06G163600	Glyma_LFY1	Glyma_LFY2	34304	4.53534
Glyma_04G202000	Gorai_001G053900	Glyma_LFY1	Gosra_LFY	2682	3.42846
Glyma_06G163600	Gorai_001G053900	Glyma_LFY2	Gosra_LFY	2734	3.4368
Glyma_04G202000	Kaladp0081s0379	Glyma_LFY1	Kalfe_LFY	787	2.89597
Glyma_06G163600	Kaladp0081s0379	Glyma_LFY2	Kalfe_LFY	784	2.89432
Glyma_04G202000	Kalax_0574s0005	Glyma_LFY1	Kalla_LFY2	682	2.83378
Glyma_06G163600	Kalax_0574s0005	Glyma_LFY2	Kalla_LFY2	677	2.83059
Glyma_04G202000	Lus10022427	Glyma_LFY1	Linus_LFY2	334	2.52375
Glyma_04G202000	Lus10016732	Glyma_LFY1	Linus_LFY1	524	2.71933
Glyma_06G163600	Lus10022427	Glyma_LFY2	Linus_LFY2	291	2.46389
Glyma_06G163600	Lus10016732	Glyma_LFY2	Linus_LFY1	475	2.67669
Glyma_04G202000	GSMUA_Achr6T16390_001	Glyma_LFY1	Musac_LFY	337	2.52763
Glyma_06G163600	GSMUA_Achr6T16390_001	Glyma_LFY2	Musac_LFY	312	2.49415
Glyma_04G202000	Manes_06G127100	Glyma_LFY1	Manes_LFY1	10488	4.02069
Glyma_04G202000	Manes_14G044200	Glyma_LFY1	Manes_LFY2	10041	4.00178
Glyma_06G163600	Manes_06G127100	Glyma_LFY2	Manes_LFY1	11311	4.0535
Glyma_06G163600	Manes_14G044200	Glyma_LFY2	Manes_LFY2	10833	4.03475
Glyma_04G202000	Migut_D01179	Glyma_LFY1	Mimgu_LFY1	624	2.79518
Glyma_04G202000	Migut_I00669	Glyma_LFY1	Mimgu_LFY2*	590	2.77085
Glyma_06G163600	Migut_D01179	Glyma_LFY2	Mimgu_LFY1	621	2.79309
Glyma_06G163600	Migut_I00669	Glyma_LFY2	Mimgu_LFY2*	589	2.77012
Glyma_04G202000	Medtr3g098560	Glyma_LFY1	Medtr_LFY	19775	4.29612
Glyma_06G163600	Medtr3g098560	Glyma_LFY2	Medtr_LFY	20783	4.31771
Glyma_04G202000	Prupe_5G140700	Glyma_LFY1	Prupe_LFY	12309	4.09022
Glyma_06G163600	Prupe_5G140700	Glyma_LFY2	Prupe_LFY	14481	4.1608
Glyma_04G202000	Potri_015G106900	Glyma_LFY1	Poptr_LFY	8203	3.91397
Glyma_06G163600	Potri_015G106900	Glyma_LFY2	Poptr_LFY	8777	3.94335
Glyma_04G202000	Phvul_009G160900	Glyma_LFY1	Phavu_LFY	1618	3.20898
Glyma_06G163600	Phvul_009G160900	Glyma_LFY2	Phavu_LFY	9099	3.95899
Glyma_04G202000	Rcomm_30147_m014401	Glyma_LFY1	Ricco_LFY	9796	3.99105
Glyma_06G163600	Rcomm_30147_m014401	Glyma_LFY2	Ricco_LFY	10405	4.01724
Glyma_04G202000	Solyc03g118160_1_1	Glyma_LFY1	Solly_LFY	1070	3.02938
Glyma_06G163600	Solyc03g118160_1_1	Glyma_LFY2	Solly_LFY	1068	3.02857
Glyma_04G202000	SapurV1A_2394s0010	Glyma_LFY1	Salpu_LFY	6941	3.84142
Glyma_06G163600	SapurV1A_2394s0010	Glyma_LFY2	Salpu_LFY	7592	3.88036
Glyma_04G202000	PGSC0003DMG400014174	Glyma_LFY1	Soltu_LFY*	923	2.9652
Glyma_06G163600	PGSC0003DMG400014174	Glyma_LFY2	Soltu_LFY*	921	2.96426
Glyma_04G202000	Thecc1EG014768	Glyma_LFY1	Theca_LFY	5231	3.71858
Glyma_06G163600	Thecc1EG014768	Glyma_LFY2	Theca_LFY	5282	3.7228
Glyma_04G202000	Tp57577_TGAC_v2_gene25958	Glyma_LFY1	Tripr_LFY	294	2.46835
Glyma_04G202000	GSVIVT01008655001	Glyma_LFY1	Vitvi_LFY	2334	3.3681
Glyma_06G163600	GSVIVT01008655001	Glyma_LFY2	Vitvi_LFY	2488	3.39585
Glyma_04G202000	Zosma27g00160	Glyma_LFY1	Zosma_LFY	786	2.89542
Glyma_06G163600	Zosma27g00160	Glyma_LFY2	Zosma_LFY	783	2.89376
Gorai_001G053900	Kaladp0081s0379	Gosra_LFY	Kalfe_LFY	481	2.68215
Gorai_001G053900	Kalax_0574s0005	Gosra_LFY	Kalla_LFY2	438	2.64147
Gorai_001G053900	Lus10016732	Gosra_LFY	Linus_LFY1	385	2.58546
Gorai_001G053900	Manes_06G127100	Gosra_LFY	Manes_LFY1	4550	3.65801
Gorai_001G053900	Manes_14G044200	Gosra_LFY	Manes_LFY2	4551	3.65811
Gorai_001G053900	Migut_D01179	Gosra_LFY	Mimgu_LFY1	480	2.68124
Gorai_001G053900	Migut_I00669	Gosra_LFY	Mimgu_LFY2*	436	2.63949
Gorai_001G053900	Medtr3g098560	Gosra_LFY	Medtr_LFY	1422	3.1529
Gorai_001G053900	Prupe_5G140700	Gosra_LFY	Prupe_LFY	3902	3.59129
Gorai_001G053900	Potri_015G106900	Gosra_LFY	Poptr_LFY	4210	3.62428
Gorai_001G053900	Phvul_009G160900	Gosra_LFY	Phavu_LFY	1979	3.29645
Gorai_001G053900	Rcomm_30147_m014401	Gosra_LFY	Ricco_LFY	5770	3.76118
Gorai_001G053900	Solyc03g118160_1_1	Gosra_LFY	Solly_LFY	619	2.79169
Gorai_001G053900	SapurV1A_2394s0010	Gosra_LFY	Salpu_LFY	3839	3.58422
Gorai_001G053900	PGSC0003DMG400014174	Gosra_LFY	Soltu_LFY*	572	2.7574
Gorai_001G053900	Thecc1EG014768	Gosra_LFY	Theca_LFY	7455	3.87245
Gorai_001G053900	GSVIVT01008655001	Gosra_LFY	Vitvi_LFY	2184	3.33925
Gorai_001G053900	Zosma27g00160	Gosra_LFY	Zosma_LFY	470	2.6721
Kaladp0081s0379	Kalax_0574s0005	Kalfe_LFY	Kalla_LFY2	1399	3.14582
Kaladp0081s0379	Kalax_0875s0013	Kalfe_LFY	Kalla_LFY1	595	2.77452
Kaladp0081s0379	Manes_14G044200	Kalfe_LFY	Manes_LFY2	699	2.84448
Kaladp0081s0379	Medtr3g098560	Kalfe_LFY	Medtr_LFY	273	2.43616
Kaladp0081s0379	Potri_015G106900	Kalfe_LFY	Poptr_LFY	295	2.46982
Kaladp0081s0379	Phvul_009G160900	Kalfe_LFY	Phavu_LFY	725	2.86034
Kaladp0081s0379	Rcomm_30147_m014401	Kalfe_LFY	Ricco_LFY	296	2.47129
Kalax_0574s0005	Manes_14G044200	Kalla_LFY2	Manes_LFY2	663	2.82151
Kalax_0574s0005	Potri_015G106900	Kalla_LFY2	Poptr_LFY	270	2.43136
Kalax_0574s0005	Phvul_009G160900	Kalla_LFY2	Phavu_LFY	641	2.80686
Kalax_0574s0005	Rcomm_30147_m014401	Kalla_LFY2	Ricco_LFY	271	2.43297
Lus10022427	Lus10016732	Linus_LFY2	Linus_LFY1	3577	3.55352
Lus10022427	Manes_14G044200	Linus_LFY2	Manes_LFY2	284	2.45332
Lus10016732	Manes_06G127100	Linus_LFY1	Manes_LFY1	623	2.79449
Lus10016732	Manes_14G044200	Linus_LFY1	Manes_LFY2	569	2.75511
Lus10016732	Migut_D01179	Linus_LFY1	Mimgu_LFY1	275	2.43933
Lus10016732	Migut_I00669	Linus_LFY1	Mimgu_LFY2*	288	2.45939
Lus10022427	Medtr3g098560	Linus_LFY2	Medtr_LFY	359	2.55509
Lus10016732	Medtr3g098560	Linus_LFY1	Medtr_LFY	569	2.75511
Lus10022427	Prupe_5G140700	Linus_LFY2	Prupe_LFY	316	2.49969
Lus10016732	Prupe_5G140700	Linus_LFY1	Prupe_LFY	648	2.81158
Lus10016732	Potri_015G106900	Linus_LFY1	Poptr_LFY	651	2.81358
Lus10022427	Phvul_009G160900	Linus_LFY2	Phavu_LFY	333	2.52244
Lus10016732	Phvul_009G160900	Linus_LFY1	Phavu_LFY	392	2.59329
Lus10022427	Rcomm_30147_m014401	Linus_LFY2	Ricco_LFY	351	2.54531
Lus10016732	Rcomm_30147_m014401	Linus_LFY1	Ricco_LFY	610	2.78533
Lus10022427	Solyc03g118160_1_1	Linus_LFY2	Solly_LFY	284	2.45332
Lus10016732	Solyc03g118160_1_1	Linus_LFY1	Solly_LFY	468	2.67025
Lus10016732	SapurV1A_2394s0010	Linus_LFY1	Salpu_LFY	366	2.56348
Lus10022427	PGSC0003DMG400014174	Linus_LFY2	Soltu_LFY*	309	2.48996
Lus10016732	PGSC0003DMG400014174	Linus_LFY1	Soltu_LFY*	419	2.62221
Lus10022427	Thecc1EG014768	Linus_LFY2	Theca_LFY	350	2.54407
Lus10016732	Thecc1EG014768	Linus_LFY1	Theca_LFY	707	2.84942
Lus10022427	GSVIVT01008655001	Linus_LFY2	Vitvi_LFY	286	2.45637
Lus10016732	GSVIVT01008655001	Linus_LFY1	Vitvi_LFY	571	2.75664
GSMUA_Achr6T16390_001	Manes_06G127100	Musac_LFY	Manes_LFY1	410	2.61278
GSMUA_Achr6T16390_001	Migut_D01179	Musac_LFY	Mimgu_LFY1	272	2.43457
GSMUA_Achr6T16390_001	Medtr3g098560	Musac_LFY	Medtr_LFY	254	2.40483
GSMUA_Achr6T16390_001	Prupe_5G140700	Musac_LFY	Prupe_LFY	380	2.57978
GSMUA_Achr6T16390_001	Potri_015G106900	Musac_LFY	Poptr_LFY	381	2.58092
GSMUA_Achr6T16390_001	Phvul_009G160900	Musac_LFY	Phavu_LFY	288	2.45939
GSMUA_Achr6T16390_001	Solyc03g118160_1_1	Musac_LFY	Solly_LFY	269	2.42975
GSMUA_Achr6T16390_001	SapurV1A_2394s0010	Musac_LFY	Salpu_LFY	294	2.46835
GSMUA_Achr6T16390_001	Zosma27g00160	Musac_LFY	Zosma_LFY	298	2.47422
Manes_06G127100	Manes_14G044200	Manes_LFY1	Manes_LFY2	24137	4.38268
Manes_06G127100	Migut_D01179	Manes_LFY1	Mimgu_LFY1	777	2.89042
Manes_06G127100	Migut_I00669	Manes_LFY1	Mimgu_LFY2*	591	2.77159
Manes_14G044200	Migut_D01179	Manes_LFY2	Mimgu_LFY1	726	2.86094
Manes_14G044200	Migut_I00669	Manes_LFY2	Mimgu_LFY2*	585	2.76716
Manes_06G127100	Medtr3g098560	Manes_LFY1	Medtr_LFY	2228	3.34792
Manes_14G044200	Medtr3g098560	Manes_LFY2	Medtr_LFY	2126	3.32756
Manes_06G127100	Prupe_5G140700	Manes_LFY1	Prupe_LFY	19122	4.28153
Manes_14G044200	Prupe_5G140700	Manes_LFY2	Prupe_LFY	18712	4.27212
Manes_06G127100	Potri_015G106900	Manes_LFY1	Poptr_LFY	12917	4.11116
Manes_14G044200	Potri_015G106900	Manes_LFY2	Poptr_LFY	12350	4.09167
Manes_06G127100	Phvul_009G160900	Manes_LFY1	Phavu_LFY	6176	3.79071
Manes_14G044200	Phvul_009G160900	Manes_LFY2	Phavu_LFY	6075	3.78355
Manes_06G127100	Rcomm_30147_m014401	Manes_LFY1	Ricco_LFY	21631	4.33508
Manes_14G044200	Rcomm_30147_m014401	Manes_LFY2	Ricco_LFY	20379	4.30918
Manes_06G127100	Solyc03g118160_1_1	Manes_LFY1	Solly_LFY	1269	3.10346
Manes_14G044200	Solyc03g118160_1_1	Manes_LFY2	Solly_LFY	962	2.98318
Manes_06G127100	SapurV1A_2394s0010	Manes_LFY1	Salpu_LFY	11317	4.05373
Manes_14G044200	SapurV1A_2394s0010	Manes_LFY2	Salpu_LFY	10813	4.03395
Manes_06G127100	PGSC0003DMG400014174	Manes_LFY1	Soltu_LFY*	1124	3.05077
Manes_14G044200	PGSC0003DMG400014174	Manes_LFY2	Soltu_LFY*	819	2.91328
Manes_06G127100	Thecc1EG014768	Manes_LFY1	Theca_LFY	18600	4.26951
Manes_14G044200	Thecc1EG014768	Manes_LFY2	Theca_LFY	16068	4.20596
Manes_06G127100	GSVIVT01008655001	Manes_LFY1	Vitvi_LFY	3347	3.52466
Manes_14G044200	GSVIVT01008655001	Manes_LFY2	Vitvi_LFY	3256	3.51268
Manes_06G127100	Zosma27g00160	Manes_LFY1	Zosma_LFY	831	2.9196
Manes_14G044200	Zosma27g00160	Manes_LFY2	Zosma_LFY	779	2.89154
Migut_D01179	Migut_I00669	Mimgu_LFY1	Mimgu_LFY2*	711	2.85187
Migut_D01179	Medtr3g098560	Mimgu_LFY1	Medtr_LFY	423	2.62634
Migut_I00669	Medtr3g098560	Mimgu_LFY2*	Medtr_LFY	586	2.7679
Migut_D01179	Prupe_5G140700	Mimgu_LFY1	Prupe_LFY	962	2.98318
Migut_I00669	Prupe_5G140700	Mimgu_LFY2*	Prupe_LFY	736	2.86688
Migut_D01179	Potri_015G106900	Mimgu_LFY1	Poptr_LFY	866	2.93752
Migut_I00669	Potri_015G106900	Mimgu_LFY2*	Poptr_LFY	728	2.86213
Migut_D01179	Phvul_009G160900	Mimgu_LFY1	Phavu_LFY	473	2.67486
Migut_I00669	Phvul_009G160900	Mimgu_LFY2*	Phavu_LFY	287	2.45788
Migut_D01179	Rcomm_30147_m014401	Mimgu_LFY1	Ricco_LFY	867	2.93802
Migut_I00669	Rcomm_30147_m014401	Mimgu_LFY2*	Ricco_LFY	835	2.92169
Migut_D01179	Solyc03g118160_1_1	Mimgu_LFY1	Solly_LFY	1718	3.23502
Migut_I00669	Solyc03g118160_1_1	Mimgu_LFY2*	Solly_LFY	1574	3.197
Migut_D01179	SapurV1A_2394s0010	Mimgu_LFY1	Salpu_LFY	656	2.8169
Migut_I00669	SapurV1A_2394s0010	Mimgu_LFY2*	Salpu_LFY	529	2.72346
Migut_D01179	PGSC0003DMG400014174	Mimgu_LFY1	Soltu_LFY*	1725	3.23679
Migut_I00669	PGSC0003DMG400014174	Mimgu_LFY2*	Soltu_LFY*	1575	3.19728
Migut_D01179	Thecc1EG014768	Mimgu_LFY1	Theca_LFY	1019	3.00817
Migut_I00669	Thecc1EG014768	Mimgu_LFY2*	Theca_LFY	887	2.94792
Migut_D01179	GSVIVT01008655001	Mimgu_LFY1	Vitvi_LFY	684	2.83506
Migut_I00669	GSVIVT01008655001	Mimgu_LFY2*	Vitvi_LFY	395	2.5966
Medtr3g098560	Prupe_5G140700	Medtr_LFY	Prupe_LFY	2557	3.40773
Medtr3g098560	Potri_015G106900	Medtr_LFY	Poptr_LFY	2490	3.3962
Medtr3g098560	Phvul_009G160900	Medtr_LFY	Phavu_LFY	2241	3.35044
Medtr3g098560	Rcomm_30147_m014401	Medtr_LFY	Ricco_LFY	2602	3.41531
Medtr3g098560	Solyc03g118160_1_1	Medtr_LFY	Solly_LFY	966	2.98498
Medtr3g098560	SapurV1A_2394s0010	Medtr_LFY	Salpu_LFY	2098	3.32181
Medtr3g098560	PGSC0003DMG400014174	Medtr_LFY	Soltu_LFY*	871	2.94002
Medtr3g098560	Thecc1EG014768	Medtr_LFY	Theca_LFY	2804	3.44778
Medtr3g098560	Tp57577_TGAC_v2_gene25958	Medtr_LFY	Tripr_LFY	298	2.47422
Medtr3g098560	GSVIVT01008655001	Medtr_LFY	Vitvi_LFY	1714	3.23401
Medtr3g098560	Zosma27g00160	Medtr_LFY	Zosma_LFY	684	2.83506
LOC_Os04g51000	Oropetium_20150105_01574A	Os_LFY	Oroth_LFY	25757	4.4109
LOC_Os04g51000	Pahal_G02162	Os_LFY	Panha_LFY	64705	4.81094
LOC_Os04g51000	Pavir_Gb00795	Os_LFY	Panvi_LFY1	2936	3.46776
LOC_Os04g51000	Sobic_006G201600	Os_LFY	Sorbi_LFY	65797	4.81821
LOC_Os04g51000	Seita_7G222300	Os_LFY	Setit_LFY	56360	4.75097
LOC_Os04g51000	Sevir_7G234000	Os_LFY	Setvi_LFY	55830	4.74687
LOC_Os04g51000	GRMZM2G098813	Os_LFY	Zeama_LFY2	11935	4.07682
LOC_Os04g51000	GRMZM2G180190	Os_LFY	Zeama_LFY1	22033	4.34307
Oropetium_20150105_01574A	Pahal_G02162	Oroth_LFY	Panha_LFY	26261	4.41931
Oropetium_20150105_01574A	Pavir_Gb00795	Oroth_LFY	Panvi_LFY1	2976	3.47363
Oropetium_20150105_01574A	Sobic_006G201600	Oroth_LFY	Sorbi_LFY	26925	4.43016
Oropetium_20150105_01574A	Seita_7G222300	Oroth_LFY	Setit_LFY	18615	4.26986
Oropetium_20150105_01574A	Sevir_7G234000	Oroth_LFY	Setvi_LFY	18368	4.26406
Oropetium_20150105_01574A	GRMZM2G098813	Oroth_LFY	Zeama_LFY2	10123	4.00531
Oropetium_20150105_01574A	GRMZM2G180190	Oroth_LFY	Zeama_LFY1	10530	4.02243
Pahal_G02162	Pavir_Gb00795	Panha_LFY	Panvi_LFY1	3267	3.51415
Pahal_G02162	Sobic_006G201600	Panha_LFY	Sorbi_LFY	68170	4.83359
Pahal_G02162	Seita_7G222300	Panha_LFY	Setit_LFY	61859	4.7914
Pahal_G02162	Sevir_7G234000	Panha_LFY	Setvi_LFY	61520	4.78902
Pahal_G02162	GRMZM2G098813	Panha_LFY	Zeama_LFY2	11447	4.05869
Pahal_G02162	GRMZM2G180190	Panha_LFY	Zeama_LFY1	13056	4.11581
Prupe_5G140700	Potri_015G106900	Prupe_LFY	Poptr_LFY	14846	4.17161
Prupe_5G140700	Phvul_009G160900	Prupe_LFY	Phavu_LFY	903	2.95569
Prupe_5G140700	Rcomm_30147_m014401	Prupe_LFY	Ricco_LFY	17241	4.23656
Prupe_5G140700	Solyc03g118160_1_1	Prupe_LFY	Solly_LFY	1462	3.16495
Prupe_5G140700	SapurV1A_2394s0010	Prupe_LFY	Salpu_LFY	12063	4.08146
Prupe_5G140700	PGSC0003DMG400014174	Prupe_LFY	Soltu_LFY*	1313	3.11826
Prupe_5G140700	Thecc1EG014768	Prupe_LFY	Theca_LFY	8595	3.93425
Prupe_5G140700	Tp57577_TGAC_v2_gene25958	Prupe_LFY	Tripr_LFY	287	2.45788
Prupe_5G140700	GSVIVT01008655001	Prupe_LFY	Vitvi_LFY	4292	3.63266
Prupe_5G140700	Zosma27g00160	Prupe_LFY	Zosma_LFY	873	2.94101
Potri_015G106900	Phvul_009G160900	Poptr_LFY	Phavu_LFY	563	2.75051
Potri_015G106900	Rcomm_30147_m014401	Poptr_LFY	Ricco_LFY	16179	4.20895
Potri_015G106900	Solyc03g118160_1_1	Poptr_LFY	Solly_LFY	1459	3.16406
Potri_015G106900	SapurV1A_2394s0010	Poptr_LFY	Salpu_LFY	24423	4.3878
Potri_015G106900	PGSC0003DMG400014174	Poptr_LFY	Soltu_LFY*	1312	3.11793
Potri_015G106900	Thecc1EG014768	Poptr_LFY	Theca_LFY	8881	3.94846
Potri_015G106900	GSVIVT01008655001	Poptr_LFY	Vitvi_LFY	4185	3.6217
Potri_015G106900	Zosma27g00160	Poptr_LFY	Zosma_LFY	811	2.90902
Pavir_Gb00795	Sobic_006G201600	Panvi_LFY1	Sorbi_LFY	3156	3.49914
Pavir_Gb00795	Seita_7G222300	Panvi_LFY1	Setit_LFY	3253	3.51228
Pavir_Gb00795	Sevir_7G234000	Panvi_LFY1	Setvi_LFY	3304	3.51904
Pavir_Gb00795	GRMZM2G098813	Panvi_LFY1	Zeama_LFY2	893	2.95085
Pavir_Gb00795	GRMZM2G180190	Panvi_LFY1	Zeama_LFY1	2372	3.37511
Phvul_009G160900	Rcomm_30147_m014401	Phavu_LFY	Ricco_LFY	7958	3.9008
Phvul_009G160900	Solyc03g118160_1_1	Phavu_LFY	Solly_LFY	550	2.74036
Phvul_009G160900	SapurV1A_2394s0010	Phavu_LFY	Salpu_LFY	6515	3.81391
Phvul_009G160900	PGSC0003DMG400014174	Phavu_LFY	Soltu_LFY*	498	2.69723
Phvul_009G160900	Thecc1EG014768	Phavu_LFY	Theca_LFY	857	2.93298
Phvul_009G160900	Tp57577_TGAC_v2_gene25958	Phavu_LFY	Tripr_LFY	297	2.47276
Phvul_009G160900	GSVIVT01008655001	Phavu_LFY	Vitvi_LFY	858	2.93349
Phvul_009G160900	Zosma27g00160	Phavu_LFY	Zosma_LFY	490	2.6902
Rcomm_30147_m014401	Solyc03g118160_1_1	Ricco_LFY	Solly_LFY	1412	3.14983
Rcomm_30147_m014401	SapurV1A_2394s0010	Ricco_LFY	Salpu_LFY	14079	4.14857
Rcomm_30147_m014401	PGSC0003DMG400014174	Ricco_LFY	Soltu_LFY*	1265	3.10209
Rcomm_30147_m014401	Thecc1EG014768	Ricco_LFY	Theca_LFY	18218	4.2605
Rcomm_30147_m014401	GSVIVT01008655001	Ricco_LFY	Vitvi_LFY	4350	3.63849
Rcomm_30147_m014401	Zosma27g00160	Ricco_LFY	Zosma_LFY	872	2.94052
Sobic_006G201600	Seita_7G222300	Sorbi_LFY	Setit_LFY	23623	4.37334
Sobic_006G201600	Sevir_7G234000	Sorbi_LFY	Setvi_LFY	58274	4.76547
Sobic_006G201600	GRMZM2G098813	Sorbi_LFY	Zeama_LFY2	14169	4.15134
Sobic_006G201600	GRMZM2G180190	Sorbi_LFY	Zeama_LFY1	14374	4.15758
Seita_7G222300	Sevir_7G234000	Setit_LFY	Setvi_LFY	106417	5.02701
Seita_7G222300	GRMZM2G098813	Setit_LFY	Zeama_LFY2	6356	3.80318
Seita_7G222300	GRMZM2G180190	Setit_LFY	Zeama_LFY1	13527	4.1312
Solyc03g118160_1_1	SapurV1A_2394s0010	Solly_LFY	Salpu_LFY	1050	3.02119
Solyc03g118160_1_1	PGSC0003DMG400014174	Solly_LFY	Soltu_LFY*	54014	4.73251
Solyc03g118160_1_1	Thecc1EG014768	Solly_LFY	Theca_LFY	1513	3.17984
Solyc03g118160_1_1	GSVIVT01008655001	Solly_LFY	Vitvi_LFY	827	2.91751
SapurV1A_2394s0010	PGSC0003DMG400014174	Salpu_LFY	Soltu_LFY*	952	2.97864
SapurV1A_2394s0010	Thecc1EG014768	Salpu_LFY	Theca_LFY	7670	3.8848
SapurV1A_2394s0010	GSVIVT01008655001	Salpu_LFY	Vitvi_LFY	3539	3.54888
SapurV1A_2394s0010	Zosma27g00160	Salpu_LFY	Zosma_LFY	577	2.76118
PGSC0003DMG400014174	Thecc1EG014768	Soltu_LFY*	Theca_LFY	1366	3.13545
PGSC0003DMG400014174	GSVIVT01008655001	Soltu_LFY*	Vitvi_LFY	728	2.86213
Sevir_7G234000	GRMZM2G098813	Setvi_LFY	Zeama_LFY2	6256	3.7963
Sevir_7G234000	GRMZM2G180190	Setvi_LFY	Zeama_LFY1	15931	4.20224
Thecc1EG014768	Tp57577_TGAC_v2_gene25958	Theca_LFY	Tripr_LFY	291	2.46389
Thecc1EG014768	GSVIVT01008655001	Theca_LFY	Vitvi_LFY	4701	3.67219
Thecc1EG014768	Zosma27g00160	Theca_LFY	Zosma_LFY	920	2.96379
GSVIVT01008655001	Zosma27g00160	Vitvi_LFY	Zosma_LFY	819	2.91328
GRMZM2G098813	GRMZM2G180190	Zeama_LFY2	Zeama_LFY1	3413	3.53314
Pp3c3_11670	Pp3c13_8760	Pp3c3_11670	Pp3c13_8760	260	2.41497
